# Supplementary material for: PSG7 indicates that age at diagnosis is associated with papillary thyroid carcinoma: A study based on the cancer genome atlas data
Source: Front Genet. 2022 Oct 5;13:952981. doi: 10.3389/fgene.2022.952981 (PMC9579346; doi:10.3389/fgene.2022.952981)
Supplement: Supplementary file 1 [file DataSheet1.ZIP]

Archive with 4 entries (3 files):
- Supplementary Material/S1.txt
- Supplementary Material/S2.xlsx
- Supplementary Material/S3.docx
- Supplementary Material/
