# Supplementary material for: PSG7 indicates that age at diagnosis is associated with papillary thyroid carcinoma: A study based on the cancer genome atlas data
Source: Front Genet. 2022 Oct 5;13:952981. doi: 10.3389/fgene.2022.952981 (PMC9579346; doi:10.3389/fgene.2022.952981)
Supplement: Supplementary file 1 [file DataSheet1.ZIP › Supplementary Material/S2.xlsx]

## Sheet: Sheet 1
ID	Description	setSize	enrichmentScore	NES	pvalue	p.adjust	qvalues	rank	leading_edge	core_enrichment
WP_FOCAL_ADHESIONPI3KAKTMTORSIGNALING_PATHWAY	WP_FOCAL_ADHESIONPI3KAKTMTORSIGNALING_PATHWAY	281	-0.390612	-1.65867	0.00136986	0.028643	0.0227778	1983	tags=26%, list=16%, signal=22%	FGF7/THBS3/CAB39/IRS2/PRKAA2/PIK3R1/STK11/COL4A6/TEK/LAMA4/TNC/HGF/KDR/COL11A1/CDKN1B/CREB3L1/INSR/CHRM2/EIF4B/VWF/ITGAV/EPAS1/EFNA1/F2R/COL2A1/NGFR/ITGA3/FGFR3/TSC1/FGF1/NGF/FGF14/LAMB1/LPAR1/FOXO1/COL1A2/COL1A1/CAB39L/LPAR4/EPOR/FGF2/COL3A1/COL5A3/COL5A2/GNG12/PRLR/THBS2/LPAR6/PDGFC/ITGB5/KITLG/SREBF1/IGF1R/PDGFRB/LIPE/COL5A1/COL6A2/LAMA2/GHR/LAMA3/FGF18/IKBKB/GNG11/TNN/LAMB2/IRS1/ITGA7/THBS4/I…
REACTOME_EXTRACELLULAR_MATRIX_ORGANIZATION	REACTOME_EXTRACELLULAR_MATRIX_ORGANIZATION	266	-0.457904	-1.93199	0.00138696	0.028643	0.0227778	1932	tags=33%, list=16%, signal=29%	CAPN3/ADAM12/CAPN10/LOXL2/COL4A6/NID1/LAMA4/TNC/COL6A1/KDR/CAST/COL11A1/MFAP3/VWF/ITGAV/COL18A1/COL2A1/COL15A1/MMP3/ITGA3/LTBP4/CD151/LTBP3/PXDN/TGFB2/LAMB1/MMP13/COL1A2/CTSG/LUM/EFEMP2/COL1A1/TMPRSS6/NID2/FBLN5/COL21A1/COL6A3/FGF2/COL8A1/JAM2/MFAP5/PCOLCE/FBLN1/COL3A1/JAM3/COL5A3/MMP10/COL5A2/CTSK/ADAMTS5/EFEMP1/MMP2/FBLN2/ITGB5/P3H3/COL7A1/EMILIN1/HSPG2/VCAN/COL5A1/COL6A2/LAMA2/LOXL1/LAMA3/LTBP…
NABA_CORE_MATRISOME	NABA_CORE_MATRISOME	201	-0.667723	-2.71312	0.00146843	0.028643	0.0227778	1552	tags=50%, list=12%, signal=44%	MFAP3/IGFBP7/THSD4/VWF/COL18A1/CRELD1/NDNF/CCN4/CCN2/COL2A1/COL15A1/SLIT3/LTBP4/EDIL3/LTBP3/MGP/IGFALS/PXDN/NELL2/LAMB1/SLIT2/VWA5A/COL1A2/PRG4/LUM/EFEMP2/COL1A1/PRELP/NID2/FBLN5/COL21A1/COL6A3/COL8A1/MMRN1/SVEP1/SRPX/SPOCK1/MFAP5/PCOLCE/FBLN1/COL3A1/COL5A3/COL5A2/IGFBP2/IGFBP6/MMRN2/THBS2/CRIM1/EFEMP1/FBLN2/COL7A1/CCN3/GAS6/EMILIN1/HSPG2/VCAN/COL5A1/COL6A2/LAMA2/MXRA5/LAMA3/LTBP2/CRISPLD2/SPARC/…
KEGG_FOCAL_ADHESION	KEGG_FOCAL_ADHESION	192	-0.439149	-1.77807	0.00147493	0.028643	0.0227778	2171	tags=29%, list=17%, signal=24%	MAPK3/PGF/VEGFC/CTNNB1/MYL5/TLN2/THBS3/PIK3R1/COL4A6/PIP5K1C/LAMA4/TNC/HGF/COL6A1/ARHGAP5/KDR/COL11A1/VWF/BCL2/ITGAV/COL2A1/ITGA3/CCND1/FLNC/LAMB1/DOCK1/COL1A2/COL1A1/COL6A3/MYL9/PARVA/COL3A1/COL5A3/COL5A2/FLNB/THBS2/SHC2/PDGFC/ITGB5/IGF1R/PDGFRB/CAV1/COL5A1/COL6A2/LAMA2/LAMA3/TNN/LAMB2/ITGA7/THBS4/IGF1/VAV3/PDGFD/COMP/CHAD
WP_FOCAL_ADHESION	WP_FOCAL_ADHESION	188	-0.423276	-1.70924	0.00148368	0.028643	0.0227778	2209	tags=28%, list=18%, signal=23%	TESK2/MAPK3/PGF/VEGFC/CTNNB1/MYL5/TLN2/THBS3/PIK3R1/COL4A6/PIP5K1C/LAMA4/TNC/HGF/ARHGAP5/KDR/VWF/BCL2/ITGAV/COL2A1/ITGA3/CCND1/FLNC/LAMB1/DOCK1/COL1A2/PTK6/COL1A1/MYL9/PARVA/COL5A3/COL5A2/FLNB/THBS2/SHC2/PDGFC/ITGB5/IGF1R/PDGFRB/CAV1/COL6A2/LAMA2/LAMA3/TNN/LAMB2/ITGA7/THBS4/IGF1/VAV3/PDGFD/COMP/CHAD
NABA_ECM_GLYCOPROTEINS	NABA_ECM_GLYCOPROTEINS	138	-0.643295	-2.50141	0.0015361	0.028643	0.0227778	1552	tags=47%, list=12%, signal=42%	MFAP3/IGFBP7/THSD4/VWF/CRELD1/NDNF/CCN4/CCN2/SLIT3/LTBP4/EDIL3/LTBP3/MGP/IGFALS/PXDN/NELL2/LAMB1/SLIT2/VWA5A/EFEMP2/NID2/FBLN5/MMRN1/SVEP1/SRPX/MFAP5/PCOLCE/FBLN1/IGFBP2/IGFBP6/MMRN2/THBS2/CRIM1/EFEMP1/FBLN2/CCN3/GAS6/EMILIN1/LAMA2/MXRA5/LAMA3/LTBP2/CRISPLD2/SPARC/COLQ/SPON1/ECM2/AEBP1/POSTN/DPT/ANOS1/TNN/SNED1/LAMB2/IGFBP4/SPARCL1/FBN1/THBS4/ELN/ADIPOQ/COMP/CILP/CCN5/MATN3/MFAP4
REACTOME_ELASTIC_FIBRE_FORMATION	REACTOME_ELASTIC_FIBRE_FORMATION	41	-0.680786	-2.195	0.00157233	0.028643	0.0227778	1552	tags=49%, list=12%, signal=43%	MFAP3/ITGAV/LTBP4/LTBP3/TGFB2/EFEMP2/FBLN5/MFAP5/FBLN1/EFEMP1/FBLN2/ITGB5/EMILIN1/LOXL1/LTBP2/TGFB3/FBN1/ELN/BMP4/MFAP4
KEGG_TYROSINE_METABOLISM	KEGG_TYROSINE_METABOLISM	39	-0.573713	-1.83648	0.00159236	0.028643	0.0227778	1712	tags=38%, list=14%, signal=33%	METTL2B/TPO/FAH/DBH/GSTZ1/AOX1/LCMT2/ADH1C/NAA80/HEMK1/AOC3/MAOA/TAT/MAOB/ADH1B
REACTOME_MET_PROMOTES_CELL_MOTILITY	REACTOME_MET_PROMOTES_CELL_MOTILITY	38	-0.59693	-1.89983	0.0015949	0.028643	0.0227778	2088	tags=45%, list=17%, signal=37%	LAMC1/TNS3/LAMA4/HGF/COL11A1/COL2A1/ITGA3/LAMB1/COL1A2/COL1A1/COL3A1/COL5A3/COL5A2/COL5A1/LAMA2/LAMA3/LAMB2
REACTOME_ASSEMBLY_OF_COLLAGEN_FIBRILS_AND_OTHER_MULTIMERIC_STRUCTURES	REACTOME_ASSEMBLY_OF_COLLAGEN_FIBRILS_AND_OTHER_MULTIMERIC_STRUCTURES	54	-0.560356	-1.89017	0.00160256	0.028643	0.0227778	1886	tags=54%, list=15%, signal=46%	LOXL2/COL4A6/COL6A1/COL11A1/COL18A1/COL2A1/COL15A1/MMP3/CD151/PXDN/MMP13/COL1A2/COL1A1/COL6A3/COL8A1/PCOLCE/COL3A1/COL5A3/COL5A2/COL7A1/COL5A1/COL6A2/LOXL1/LAMA3/COL8A2/COL10A1/COL4A5/COL14A1/COL17A1
REACTOME_ECM_PROTEOGLYCANS	REACTOME_ECM_PROTEOGLYCANS	74	-0.626548	-2.24744	0.00160256	0.028643	0.0227778	1879	tags=46%, list=15%, signal=39%	COL4A6/LAMA4/TNC/COL6A1/ITGAV/COL2A1/TGFB2/LAMB1/COL1A2/LUM/COL1A1/COL6A3/COL3A1/COL5A3/COL5A2/ITGB5/HSPG2/VCAN/COL5A1/COL6A2/LAMA2/LAMA3/SPARC/BGN/FMOD/TNN/TGFB3/LAMB2/DCN/COL4A5/ITGA7/COMP/MATN3/ASPN
PID_AVB3_INTEGRIN_PATHWAY	PID_AVB3_INTEGRIN_PATHWAY	72	-0.590566	-2.10958	0.00160772	0.028643	0.0227778	1890	tags=43%, list=15%, signal=37%	PIK3R1/COL4A6/COL6A1/KDR/COL11A1/CDKN1B/ITGAV/COL2A1/COL15A1/EDIL3/ADGRA2/COL1A2/TGFBR2/COL1A1/COL6A3/FGF2/COL8A1/COL3A1/COL5A2/COL7A1/IGF1R/COL5A1/COL6A2/COL8A2/COL10A1/IRS1/COL4A5/VAV3/COL14A1/COL16A1/COL17A1
REACTOME_NON_INTEGRIN_MEMBRANE_ECM_INTERACTIONS	REACTOME_NON_INTEGRIN_MEMBRANE_ECM_INTERACTIONS	56	-0.586586	-1.98901	0.00161031	0.028643	0.0227778	2525	tags=45%, list=20%, signal=36%	THBS1/LAMC1/SDC4/DDR2/COL4A6/LAMA4/TNC/COL11A1/ITGAV/COL2A1/LAMB1/COL1A2/COL1A1/FGF2/COL3A1/COL5A3/COL5A2/ITGB5/HSPG2/COL5A1/LAMA2/LAMA3/LAMB2/COL10A1/COL4A5
REACTOME_COLLAGEN_BIOSYNTHESIS_AND_MODIFYING_ENZYMES	REACTOME_COLLAGEN_BIOSYNTHESIS_AND_MODIFYING_ENZYMES	53	-0.591847	-1.98638	0.00161812	0.028643	0.0227778	1879	tags=47%, list=15%, signal=40%	COL4A6/COL6A1/COL11A1/COL18A1/COL2A1/COL15A1/COL1A2/COL1A1/COL21A1/COL6A3/COL8A1/PCOLCE/COL3A1/COL5A3/COL5A2/P3H3/COL7A1/COL5A1/COL6A2/COL8A2/COL10A1/COL4A5/COL14A1/COL16A1/COL17A1
REACTOME_MOLECULES_ASSOCIATED_WITH_ELASTIC_FIBRES	REACTOME_MOLECULES_ASSOCIATED_WITH_ELASTIC_FIBRES	36	-0.703529	-2.20768	0.00162075	0.028643	0.0227778	1552	tags=53%, list=12%, signal=46%	MFAP3/ITGAV/LTBP4/LTBP3/TGFB2/EFEMP2/FBLN5/MFAP5/FBLN1/EFEMP1/FBLN2/ITGB5/EMILIN1/LTBP2/TGFB3/FBN1/ELN/BMP4/MFAP4
REACTOME_DISEASES_ASSOCIATED_WITH_GLYCOSAMINOGLYCAN_METABOLISM	REACTOME_DISEASES_ASSOCIATED_WITH_GLYCOSAMINOGLYCAN_METABOLISM	35	-0.630095	-1.97515	0.00162866	0.028643	0.0227778	1074	tags=34%, list=9%, signal=31%	GPC1/LUM/PRELP/HSPG2/VCAN/BGN/GPC4/FMOD/DCN/KERA/OMD/OGN
NABA_COLLAGENS	NABA_COLLAGENS	33	-0.711434	-2.18241	0.00164474	0.028643	0.0227778	1879	tags=70%, list=15%, signal=59%	COL4A6/COL6A1/COL11A1/COL18A1/COL2A1/COL15A1/COL1A2/COL1A1/COL21A1/COL6A3/COL8A1/COL3A1/COL5A3/COL5A2/COL7A1/COL5A1/COL6A2/COL8A2/COL10A1/COL4A5/COL14A1/COL16A1/COL17A1
REACTOME_COLLAGEN_CHAIN_TRIMERIZATION	REACTOME_COLLAGEN_CHAIN_TRIMERIZATION	33	-0.711434	-2.18241	0.00164474	0.028643	0.0227778	1879	tags=70%, list=15%, signal=59%	COL4A6/COL6A1/COL11A1/COL18A1/COL2A1/COL15A1/COL1A2/COL1A1/COL21A1/COL6A3/COL8A1/COL3A1/COL5A3/COL5A2/COL7A1/COL5A1/COL6A2/COL8A2/COL10A1/COL4A5/COL14A1/COL16A1/COL17A1
NABA_BASEMENT_MEMBRANES	NABA_BASEMENT_MEMBRANES	32	-0.624092	-1.8922	0.00167504	0.028643	0.0227778	1879	tags=50%, list=15%, signal=43%	COL4A6/NID1/LAMA4/COL6A1/COL18A1/COL15A1/LAMB1/NID2/COL6A3/HSPG2/COL6A2/LAMA2/LAMA3/COLQ/LAMB2/COL4A5
NABA_PROTEOGLYCANS	NABA_PROTEOGLYCANS	30	-0.768546	-2.3018	0.0016835	0.028643	0.0227778	996	tags=50%, list=8%, signal=46%	PRG4/LUM/PRELP/SPOCK1/HSPG2/VCAN/BGN/FMOD/DCN/PODNL1/KERA/OMD/CHAD/ASPN/OGN
REACTOME_LAMININ_INTERACTIONS	REACTOME_LAMININ_INTERACTIONS	30	-0.704558	-2.11016	0.0016835	0.028643	0.0227778	1879	tags=50%, list=15%, signal=43%	COL4A6/NID1/LAMA4/ITGAV/COL18A1/ITGA3/LAMB1/NID2/COL7A1/HSPG2/LAMA2/LAMA3/LAMB2/COL4A5/ITGA7
REACTOME_SUMOYLATION_OF_INTRACELLULAR_RECEPTORS	REACTOME_SUMOYLATION_OF_INTRACELLULAR_RECEPTORS	30	-0.618865	-1.85351	0.0016835	0.028643	0.0227778	2375	tags=40%, list=19%, signal=32%	NR5A1/PIAS3/HDAC4/NR3C1/RARA/NR4A2/NR5A2/PPARG/ESR1/NR3C2/AR/PGR
REACTOME_MET_ACTIVATES_PTK2_SIGNALING	REACTOME_MET_ACTIVATES_PTK2_SIGNALING	28	-0.677378	-2.00312	0.00168919	0.028643	0.0227778	1784	tags=54%, list=14%, signal=46%	LAMA4/HGF/COL11A1/COL2A1/ITGA3/LAMB1/COL1A2/COL1A1/COL3A1/COL5A3/COL5A2/COL5A1/LAMA2/LAMA3/LAMB2
BIOCARTA_GHRELIN_PATHWAY	BIOCARTA_GHRELIN_PATHWAY	12	-0.760932	-1.83361	0.00169492	0.028643	0.0227778	1666	tags=58%, list=13%, signal=51%	SST/IGFALS/GHRH/IGFBP2/IGFBP6/IGFBP4/IGF1
WP_MIRNA_TARGETS_IN_ECM_AND_MEMBRANE_RECEPTORS	WP_MIRNA_TARGETS_IN_ECM_AND_MEMBRANE_RECEPTORS	21	-0.695648	-1.91601	0.0017331	0.028643	0.0227778	2615	tags=76%, list=21%, signal=60%	SDC2/ITGA1/THBS1/LAMC1/LAMA4/COL6A1/COL1A2/COL6A3/COL3A1/COL5A3/COL5A2/THBS2/ITGB5/COL5A1/COL6A2/LAMB2
BIOCARTA_NO2IL12_PATHWAY	BIOCARTA_NO2IL12_PATHWAY	15	0.757261	2.03349	0.00231481	0.028643	0.0227778	1014	tags=53%, list=8%, signal=49%	IL12RB2/CD2/CD3G/CD247/CD3D/IFNG/CCR5/CD3E
REACTOME_FCGR_ACTIVATION	REACTOME_FCGR_ACTIVATION	15	0.697967	1.87427	0.00231481	0.028643	0.0227778	558	tags=47%, list=4%, signal=45%	IGLV1-44/IGHV3-48/HCK/CD3G/CD247/IGLV6-57/LYN
REACTOME_INHIBITION_OF_THE_PROTEOLYTIC_ACTIVITY_OF_APC_C_REQUIRED_FOR_THE_ONSET_OF_ANAPHASE_BY_MITOTIC_SPINDLE_CHECKPOINT_COMPONENTS	REACTOME_INHIBITION_OF_THE_PROTEOLYTIC_ACTIVITY_OF_APC_C_REQUIRED_FOR_THE_ONSET_OF_ANAPHASE_BY_MITOTIC_SPINDLE_CHECKPOINT_COMPONENTS	15	0.814826	2.18807	0.00231481	0.028643	0.0227778	147	tags=33%, list=1%, signal=33%	CDC20/UBE2C/UBE2S/MAD2L1/BUB1B
REACTOME_RESPONSE_OF_EIF2AK1_HRI_TO_HEME_DEFICIENCY	REACTOME_RESPONSE_OF_EIF2AK1_HRI_TO_HEME_DEFICIENCY	15	0.725208	1.94742	0.00231481	0.028643	0.0227778	1575	tags=47%, list=13%, signal=41%	CHAC1/ASNS/CEBPG/CEBPB/EIF2S2/ATF3/ATF4
BIOCARTA_CASPASE_PATHWAY	BIOCARTA_CASPASE_PATHWAY	22	0.639168	1.91305	0.00232019	0.028643	0.0227778	2391	tags=41%, list=19%, signal=33%	GZMB/LMNB1/PRF1/LMNB2/BIRC3/PARP1/CASP10/CASP1/CASP2
REACTOME_DISEASES_OF_PROGRAMMED_CELL_DEATH	REACTOME_DISEASES_OF_PROGRAMMED_CELL_DEATH	22	0.587458	1.75829	0.00232019	0.028643	0.0227778	2327	tags=41%, list=19%, signal=33%	LMNB1/CDC25A/CDC25B/CDKN2A/CDC25C/PRDX1/CDK5/FASLG/BCL2L11
REACTOME_FORMATION_OF_TUBULIN_FOLDING_INTERMEDIATES_BY_CCT_TRIC	REACTOME_FORMATION_OF_TUBULIN_FOLDING_INTERMEDIATES_BY_CCT_TRIC	22	0.662263	1.98218	0.00232019	0.028643	0.0227778	2250	tags=59%, list=18%, signal=48%	CCT5/TUBA4A/CCT6A/TUBA4B/CCT2/TUBA1C/TUBB3/TUBB4B/TUBA1B/CCT3/TUBB1/CCT7/CCT4
BIOCARTA_CTL_PATHWAY	BIOCARTA_CTL_PATHWAY	13	0.82753	2.10724	0.00232558	0.028643	0.0227778	1024	tags=62%, list=8%, signal=57%	GZMB/PRF1/CD3G/CD247/CD3D/ITGB2/CD3E/ICAM1
REACTOME_GOLGI_CISTERNAE_PERICENTRIOLAR_STACK_REORGANIZATION	REACTOME_GOLGI_CISTERNAE_PERICENTRIOLAR_STACK_REORGANIZATION	14	0.804834	2.10474	0.00232558	0.028643	0.0227778	137	tags=29%, list=1%, signal=28%	CCNB2/CDK1/CCNB1/PLK1
REACTOME_PHOSPHORYLATION_OF_THE_APC_C	REACTOME_PHOSPHORYLATION_OF_THE_APC_C	14	0.798495	2.08816	0.00232558	0.028643	0.0227778	137	tags=36%, list=1%, signal=35%	UBE2C/UBE2S/CDK1/CCNB1/PLK1
REACTOME_POLO_LIKE_KINASE_MEDIATED_EVENTS	REACTOME_POLO_LIKE_KINASE_MEDIATED_EVENTS	13	0.901938	2.29671	0.00232558	0.028643	0.0227778	895	tags=69%, list=7%, signal=64%	FOXM1/MYBL2/CCNB2/CCNB1/CDC25A/PLK1/CENPF/PKMYT1/CDC25C
REACTOME_TRANSCRIPTION_OF_E2F_TARGETS_UNDER_NEGATIVE_CONTROL_BY_P107_RBL1_AND_P130_RBL2_IN_COMPLEX_WITH_HDAC1	REACTOME_TRANSCRIPTION_OF_E2F_TARGETS_UNDER_NEGATIVE_CONTROL_BY_P107_RBL1_AND_P130_RBL2_IN_COMPLEX_WITH_HDAC1	13	0.787051	2.00416	0.00232558	0.028643	0.0227778	1154	tags=46%, list=9%, signal=42%	MYBL2/CCNA2/CDK1/E2F1/TFDP1/E2F5
WP_COVID19_ADVERSE_OUTCOME_PATHWAY	WP_COVID19_ADVERSE_OUTCOME_PATHWAY	14	0.782528	2.0464	0.00232558	0.028643	0.0227778	518	tags=43%, list=4%, signal=41%	CXCL10/CXCL8/ACE2/IL2RA/CCL2/IL7
WP_REGULATION_OF_SISTER_CHROMATID_SEPARATION_AT_THE_METAPHASEANAPHASE_TRANSITION	WP_REGULATION_OF_SISTER_CHROMATID_SEPARATION_AT_THE_METAPHASEANAPHASE_TRANSITION	14	0.841936	2.20176	0.00232558	0.028643	0.0227778	360	tags=50%, list=3%, signal=49%	CDC20/CENPE/MAD2L1/PTTG1/BUB1B/ESPL1/BUB1
REACTOME_TRANSCRIPTION_OF_E2F_TARGETS_UNDER_NEGATIVE_CONTROL_BY_DREAM_COMPLEX	REACTOME_TRANSCRIPTION_OF_E2F_TARGETS_UNDER_NEGATIVE_CONTROL_BY_DREAM_COMPLEX	16	0.785117	2.1376	0.002331	0.028643	0.0227778	1154	tags=50%, list=9%, signal=45%	TOP2A/CDC25A/CDC6/MYC/PCNA/E2F1/TFDP1/E2F5
BIOCARTA_CELLCYCLE_PATHWAY	BIOCARTA_CELLCYCLE_PATHWAY	23	0.619347	1.86729	0.00233645	0.028643	0.0227778	1110	tags=39%, list=9%, signal=36%	CDK1/CCNB1/CDC25A/CCNE1/E2F1/CDKN2A/CDKN2C/CDK4/TFDP1
REACTOME_RESOLUTION_OF_AP_SITES_VIA_THE_MULTIPLE_NUCLEOTIDE_PATCH_REPLACEMENT_PATHWAY	REACTOME_RESOLUTION_OF_AP_SITES_VIA_THE_MULTIPLE_NUCLEOTIDE_PATCH_REPLACEMENT_PATHWAY	23	0.611762	1.84442	0.00233645	0.028643	0.0227778	2633	tags=65%, list=21%, signal=52%	FEN1/RFC4/PCNA/POLE2/RFC2/POLD1/RFC3/PARP1/POLD2/POLE3/RPA3/LIG1/RFC5/PARP2/APEX1
WP_GASTRIC_CANCER_NETWORK_1	WP_GASTRIC_CANCER_NETWORK_1	23	0.83669	2.52256	0.00233645	0.028643	0.0227778	853	tags=52%, list=7%, signal=49%	MYBL2/TOP2A/UBE2C/TPX2/S100P/AURKA/ECT2/KIF15/MCM4/CENPF/KIF20B/RUVBL1
REACTOME_CREATION_OF_C4_AND_C2_ACTIVATORS	REACTOME_CREATION_OF_C4_AND_C2_ACTIVATORS	17	0.696261	1.91283	0.00234192	0.028643	0.0227778	1212	tags=41%, list=10%, signal=37%	IGLV1-44/IGHV3-48/C1QB/C1QA/IGLV6-57/FCN3/FCN1
REACTOME_TP53_REGULATES_TRANSCRIPTION_OF_GENES_INVOLVED_IN_G2_CELL_CYCLE_ARREST	REACTOME_TP53_REGULATES_TRANSCRIPTION_OF_GENES_INVOLVED_IN_G2_CELL_CYCLE_ARREST	17	0.715417	1.96546	0.00234192	0.028643	0.0227778	1414	tags=47%, list=11%, signal=42%	CDK1/AURKA/CCNB1/PCNA/SFN/CDC25C/TFDP1/PRMT1
WP_CORI_CYCLE	WP_CORI_CYCLE	17	0.70761	1.94401	0.00234192	0.028643	0.0227778	1305	tags=53%, list=10%, signal=47%	PFKP/GPI/TPI1/GAPDH/PGK1/G6PD/PGAM1/SLC2A1/TALDO1
WP_NUCLEOTIDE_METABOLISM	WP_NUCLEOTIDE_METABOLISM	17	0.697352	1.91583	0.00234192	0.028643	0.0227778	2425	tags=59%, list=19%, signal=47%	RRM2/MTHFD2/DHFR/POLD1/HPRT1/ADSL/SRM/RRM1/SAT1/PRPS2
REACTOME_CTLA4_INHIBITORY_SIGNALING	REACTOME_CTLA4_INHIBITORY_SIGNALING	21	0.596516	1.75273	0.00235294	0.028643	0.0227778	806	tags=19%, list=6%, signal=18%	CTLA4/LCK/LYN/CD86
REACTOME_E2F_MEDIATED_REGULATION_OF_DNA_REPLICATION	REACTOME_E2F_MEDIATED_REGULATION_OF_DNA_REPLICATION	21	0.779006	2.28893	0.00235294	0.028643	0.0227778	1110	tags=48%, list=9%, signal=43%	CDK1/CCNB1/ORC6/ORC1/PPP2R3B/E2F1/POLA2/PRIM1/PRIM2/TFDP1
WP_DNA_MISMATCH_REPAIR	WP_DNA_MISMATCH_REPAIR	21	0.639311	1.87847	0.00235294	0.028643	0.0227778	2517	tags=67%, list=20%, signal=53%	EXO1/RFC4/PCNA/POLE2/MSH2/RFC2/MSH6/POLD1/RFC3/POLD2/POLE3/RPA3/LIG1/RFC5
BIOCARTA_MCM_PATHWAY	BIOCARTA_MCM_PATHWAY	18	0.777061	2.16733	0.00236407	0.028643	0.0227778	996	tags=61%, list=8%, signal=56%	CDT1/MCM5/MCM2/CDC6/CCNE1/ORC6/ORC1/MCM6/MCM4/MCM7/MCM3
BIOCARTA_PROTEASOME_PATHWAY	BIOCARTA_PROTEASOME_PATHWAY	18	0.733297	2.04526	0.00236407	0.028643	0.0227778	2513	tags=83%, list=20%, signal=67%	PSMA7/PSMB5/PSMB3/PSMA4/PSMB2/PSMA3/PSMA5/PSMB7/RPN2/RPN1/PSMB4/PSMA2/UBE2A/PSMB6/PSMA1
REACTOME_APC_C_CDC20_MEDIATED_DEGRADATION_OF_CYCLIN_B	REACTOME_APC_C_CDC20_MEDIATED_DEGRADATION_OF_CYCLIN_B	18	0.808083	2.25385	0.00236407	0.028643	0.0227778	102	tags=28%, list=1%, signal=28%	CDC20/UBE2C/UBE2S/CDK1/CCNB1
REACTOME_INITIATION_OF_NUCLEAR_ENVELOPE_NE_REFORMATION	REACTOME_INITIATION_OF_NUCLEAR_ENVELOPE_NE_REFORMATION	18	0.782534	2.18259	0.00236407	0.028643	0.0227778	1573	tags=50%, list=13%, signal=44%	CCNB2/CDK1/CCNB1/LMNB1/TMPO/LBR/VRK2/VRK1/BANF1
BIOCARTA_TH1TH2_PATHWAY	BIOCARTA_TH1TH2_PATHWAY	20	0.653646	1.88841	0.00236967	0.028643	0.0227778	2568	tags=55%, list=21%, signal=44%	IL12RB2/IL2RA/HLA-DRB4/IFNG/CD40LG/CD86/CD28/CD40/IL12B/IL2/IL12A
REACTOME_APC_CDC20_MEDIATED_DEGRADATION_OF_NEK2A	REACTOME_APC_CDC20_MEDIATED_DEGRADATION_OF_NEK2A	20	0.825624	2.38527	0.00236967	0.028643	0.0227778	147	tags=30%, list=1%, signal=30%	CDC20/UBE2C/NEK2/UBE2S/MAD2L1/BUB1B
REACTOME_LAGGING_STRAND_SYNTHESIS	REACTOME_LAGGING_STRAND_SYNTHESIS	20	0.669451	1.93408	0.00236967	0.028643	0.0227778	2517	tags=70%, list=20%, signal=56%	FEN1/RFC4/PCNA/DNA2/POLA2/RFC2/PRIM1/PRIM2/POLD1/RFC3/POLD2/RPA3/LIG1/RFC5
REACTOME_CYCLIN_A_B1_B2_ASSOCIATED_EVENTS_DURING_G2_M_TRANSITION	REACTOME_CYCLIN_A_B1_B2_ASSOCIATED_EVENTS_DURING_G2_M_TRANSITION	25	0.815761	2.50086	0.0023753	0.028643	0.0227778	895	tags=44%, list=7%, signal=41%	FOXM1/CCNB2/CCNA2/CDK1/CCNB1/CDC25A/PLK1/CDC25B/PPP2R3B/PKMYT1/CDC25C
BIOCARTA_G2_PATHWAY	BIOCARTA_G2_PATHWAY	24	0.645583	1.95649	0.00238095	0.028643	0.0227778	1076	tags=33%, list=9%, signal=31%	CDK1/CHEK1/CCNB1/CDC25A/PLK1/CDC25B/CDC25C/CHEK2
REACTOME_G0_AND_EARLY_G1	REACTOME_G0_AND_EARLY_G1	24	0.829957	2.51526	0.00238095	0.028643	0.0227778	454	tags=46%, list=4%, signal=44%	MYBL2/TOP2A/CCNA2/CDK1/CDC25A/CDC6/CCNE1/CCNE2/MYC/PCNA/E2F1
WP_GASTRIC_CANCER_NETWORK_2	WP_GASTRIC_CANCER_NETWORK_2	24	0.721227	2.18574	0.00238095	0.028643	0.0227778	1269	tags=58%, list=10%, signal=52%	TOP2A/UBE2C/FANCI/DSCC1/RFC4/ATAD2/MYC/COL9A3/LMNB2/LBR/PLAC8/BRIX1/CD48/RFC3
WP_TRANSSULFURATION_AND_ONE_CARBON_METABOLISM	WP_TRANSSULFURATION_AND_ONE_CARBON_METABOLISM	29	0.666317	2.11998	0.00238663	0.028643	0.0227778	1553	tags=48%, list=12%, signal=42%	PSAT1/PHGDH/CBS/MTHFD2/TYMS/SHMT2/DHFR/GCLM/DNMT3B/PSPH/AHCY/MTHFD1/DNMT3A/DNMT1
BIOCARTA_CTLA4_PATHWAY	BIOCARTA_CTLA4_PATHWAY	19	0.755864	2.13786	0.00239234	0.028643	0.0227778	1174	tags=58%, list=9%, signal=53%	ICOS/CTLA4/LCK/HLA-DRB4/CD3G/CD247/CD3D/ITK/CD86/CD3E/CD28
BIOCARTA_IL12_PATHWAY	BIOCARTA_IL12_PATHWAY	19	0.674106	1.90662	0.00239234	0.028643	0.0227778	1014	tags=37%, list=8%, signal=34%	IL12RB2/CD3G/CD247/CD3D/IFNG/CCR5/CD3E
BIOCARTA_STATHMIN_PATHWAY	BIOCARTA_STATHMIN_PATHWAY	19	0.658401	1.8622	0.00239234	0.028643	0.0227778	1276	tags=47%, list=10%, signal=43%	CDK1/CCNB1/CD2/CD3G/STMN1/CD247/CD3D/CD3E/MAPK13
WP_PATHOGENESIS_OF_SARSCOV2_MEDIATED_BY_NSP9NSP10_COMPLEX	WP_PATHOGENESIS_OF_SARSCOV2_MEDIATED_BY_NSP9NSP10_COMPLEX	19	0.714416	2.02063	0.00239234	0.028643	0.0227778	1670	tags=47%, list=13%, signal=41%	CXCL8/LCK/CD2/CD3G/CD247/CD8A/CD3E/LBP/IL6
REACTOME_G1_S_SPECIFIC_TRANSCRIPTION	REACTOME_G1_S_SPECIFIC_TRANSCRIPTION	26	0.855924	2.66455	0.00239808	0.028643	0.0227778	495	tags=54%, list=4%, signal=52%	CDC45/RRM2/CDK1/CDT1/CDC25A/CDC6/TK1/CCNE1/ORC1/TYMS/PCNA/FBXO5/E2F1/DHFR
REACTOME_CD22_MEDIATED_BCR_REGULATION	REACTOME_CD22_MEDIATED_BCR_REGULATION	10	0.869703	2.03152	0.00240385	0.028643	0.0227778	804	tags=70%, list=6%, signal=66%	IGLV1-44/IGHV3-48/IGHM/IGLV6-57/LYN/IGHD/CD79B
REACTOME_CONDENSATION_OF_PROMETAPHASE_CHROMOSOMES	REACTOME_CONDENSATION_OF_PROMETAPHASE_CHROMOSOMES	10	0.855112	1.99744	0.00240385	0.028643	0.0227778	1332	tags=80%, list=11%, signal=71%	CCNB2/NCAPH/CDK1/NCAPG/CCNB1/NCAPD2/SMC4/SMC2
BIOCARTA_TCYTOTOXIC_PATHWAY	BIOCARTA_TCYTOTOXIC_PATHWAY	12	0.832679	2.04439	0.00242718	0.028643	0.0227778	1174	tags=83%, list=9%, signal=76%	CD2/CD3G/CD247/CD3D/CD8A/ITGB2/PTPRC/CD3E/ICAM1/CD28
BIOCARTA_THELPER_PATHWAY	BIOCARTA_THELPER_PATHWAY	12	0.798158	1.95964	0.00242718	0.028643	0.0227778	1174	tags=75%, list=9%, signal=68%	CD2/CD3G/CD247/CD3D/ITGB2/PTPRC/CD3E/ICAM1/CD28
REACTOME_CHK1_CHK2_CDS1_MEDIATED_INACTIVATION_OF_CYCLIN_B_CDK1_COMPLEX	REACTOME_CHK1_CHK2_CDS1_MEDIATED_INACTIVATION_OF_CYCLIN_B_CDK1_COMPLEX	12	0.805364	1.97733	0.00242718	0.028643	0.0227778	1233	tags=58%, list=10%, signal=53%	CDK1/CHEK1/CCNB1/SFN/CDC25C/CHEK2/YWHAZ
REACTOME_DEPOLYMERISATION_OF_THE_NUCLEAR_LAMINA	REACTOME_DEPOLYMERISATION_OF_THE_NUCLEAR_LAMINA	12	0.76041	1.86696	0.00242718	0.028643	0.0227778	1196	tags=42%, list=10%, signal=38%	CDK1/CCNB1/LMNB1/TMPO/LPIN1
REACTOME_ACTIVATION_OF_THE_PRE_REPLICATIVE_COMPLEX	REACTOME_ACTIVATION_OF_THE_PRE_REPLICATIVE_COMPLEX	31	0.842132	2.72845	0.00243902	0.028643	0.0227778	996	tags=61%, list=8%, signal=57%	CDC45/MCM10/CDT1/MCM5/MCM2/CDC6/ORC6/ORC1/MCM6/MCM4/DBF4/GMNN/CDC7/POLE2/POLA2/MCM7/PRIM1/PRIM2/MCM3
REACTOME_DNA_STRAND_ELONGATION	REACTOME_DNA_STRAND_ELONGATION	31	0.799028	2.58879	0.00243902	0.028643	0.0227778	1001	tags=65%, list=8%, signal=59%	CDC45/GINS1/GINS2/MCM5/MCM2/MCM6/MCM4/FEN1/RFC4/GINS4/PCNA/GINS3/DNA2/POLA2/MCM7/RFC2/PRIM1/PRIM2/MCM3/POLD1
REACTOME_GENE_AND_PROTEIN_EXPRESSION_BY_JAK_STAT_SIGNALING_AFTER_INTERLEUKIN_12_STIMULATION	REACTOME_GENE_AND_PROTEIN_EXPRESSION_BY_JAK_STAT_SIGNALING_AFTER_INTERLEUKIN_12_STIMULATION	31	0.575095	1.86327	0.00243902	0.028643	0.0227778	3400	tags=52%, list=27%, signal=38%	LMNB1/SNRPA1/RALA/IFNG/PSME2/MTAP/LCP1/TALDO1/MIF/MSN/GSTO1/CA1/HNRNPF/AIP/STAT4/HNRNPA2B1
REACTOME_RECOGNITION_OF_DNA_DAMAGE_BY_PCNA_CONTAINING_REPLICATION_COMPLEX	REACTOME_RECOGNITION_OF_DNA_DAMAGE_BY_PCNA_CONTAINING_REPLICATION_COMPLEX	28	0.578167	1.81164	0.00243902	0.028643	0.0227778	2517	tags=50%, list=20%, signal=40%	DTL/RFC4/PCNA/POLE2/RFC2/USP1/POLD1/RFC3/RBX1/POLD2/POLE3/RPA3/DDB1/RFC5
REACTOME_TELOMERE_C_STRAND_LAGGING_STRAND_SYNTHESIS	REACTOME_TELOMERE_C_STRAND_LAGGING_STRAND_SYNTHESIS	31	0.566745	1.83621	0.00243902	0.028643	0.0227778	1902	tags=45%, list=15%, signal=38%	DSCC1/FEN1/RFC4/PCNA/BLM/DNA2/POLA2/RFC2/PRIM1/PRIM2/POLD1/RFC3/POLD2/RPA3
PID_AURORA_A_PATHWAY	PID_AURORA_A_PATHWAY	30	0.72888	2.34021	0.00245098	0.028643	0.0227778	342	tags=27%, list=3%, signal=26%	DLGAP5/TPX2/TACC3/BIRC5/AURKB/AURKA/CDC25B/CENPA
REACTOME_EXPORT_OF_VIRAL_RIBONUCLEOPROTEINS_FROM_NUCLEUS	REACTOME_EXPORT_OF_VIRAL_RIBONUCLEOPROTEINS_FROM_NUCLEUS	30	0.578212	1.85646	0.00245098	0.028643	0.0227778	3318	tags=60%, list=27%, signal=44%	NUP93/NUP155/SEC13/NUP205/NDC1/NUP62/RAN/NUP88/NUP85/NUP50/RAE1/NUP42/NUP153/SEH1L/NUP107/XPO1/NUP37/NUP58
REACTOME_TRANSCRIPTIONAL_REGULATION_BY_E2F6	REACTOME_TRANSCRIPTIONAL_REGULATION_BY_E2F6	30	0.579912	1.86192	0.00245098	0.028643	0.0227778	581	tags=20%, list=5%, signal=19%	RRM2/EZH2/CHEK1/RAD51/E2F1/CDC7
BIOCARTA_TCRA_PATHWAY	BIOCARTA_TCRA_PATHWAY	11	0.816861	1.94731	0.00246914	0.028643	0.0227778	1014	tags=64%, list=8%, signal=59%	LCK/HLA-DRB4/CD3G/CD247/CD3D/PTPRC/CD3E
PID_IL12_STAT4_PATHWAY	PID_IL12_STAT4_PATHWAY	32	0.557322	1.81768	0.00246914	0.028643	0.0227778	1174	tags=38%, list=9%, signal=34%	PRF1/IL2RA/CD3G/CD247/CD3D/IFNG/CD86/CD3E/TBX21/IRF1/IL18RAP/CD28
REACTOME_NUCLEAR_IMPORT_OF_REV_PROTEIN	REACTOME_NUCLEAR_IMPORT_OF_REV_PROTEIN	32	0.593025	1.93413	0.00246914	0.028643	0.0227778	3318	tags=62%, list=27%, signal=46%	NUP93/RCC1/NUP155/SEC13/NUP205/NDC1/NUP62/RAN/NUP88/NUP85/NUP50/RAE1/NUP42/NUP153/SEH1L/NUP107/NPM1/NUP37/KPNB1/NUP58
REACTOME_UNWINDING_OF_DNA	REACTOME_UNWINDING_OF_DNA	11	0.920788	2.19506	0.00246914	0.028643	0.0227778	996	tags=100%, list=8%, signal=92%	CDC45/GINS1/GINS2/MCM5/MCM2/MCM6/MCM4/GINS4/GINS3/MCM7/MCM3
KEGG_ALLOGRAFT_REJECTION	KEGG_ALLOGRAFT_REJECTION	33	0.527684	1.72062	0.00253807	0.028643	0.0227778	3079	tags=64%, list=25%, signal=48%	GZMB/PRF1/HLA-DRB4/HLA-DOB/IFNG/CD40LG/CD86/CD28/TNF/HLA-DQB1/HLA-G/FASLG/CD40/HLA-F/IL12B/IL2/IL12A/HLA-DMB/HLA-DMA/HLA-DRA/HLA-B
KEGG_DNA_REPLICATION	KEGG_DNA_REPLICATION	33	0.722413	2.35557	0.00253807	0.028643	0.0227778	1902	tags=64%, list=15%, signal=54%	MCM5/MCM2/MCM6/MCM4/FEN1/RFC4/PCNA/RNASEH2A/DNA2/POLE2/POLA2/MCM7/RFC2/PRIM1/PRIM2/MCM3/POLD1/RFC3/POLD2/POLE3/RPA3
KEGG_GRAFT_VERSUS_HOST_DISEASE	KEGG_GRAFT_VERSUS_HOST_DISEASE	33	0.548622	1.78889	0.00253807	0.028643	0.0227778	3743	tags=79%, list=30%, signal=55%	GZMB/PRF1/HLA-DRB4/HLA-DOB/IFNG/KLRD1/KIR2DL3/CD86/CD28/TNF/IL6/HLA-DQB1/HLA-G/FASLG/HLA-F/IL2/HLA-DMB/HLA-DMA/IL1A/HLA-DRA/HLA-B/KIR2DL2/HLA-C/HLA-DOA/CD80/HLA-A
REACTOME_HDR_THROUGH_SINGLE_STRAND_ANNEALING_SSA_	REACTOME_HDR_THROUGH_SINGLE_STRAND_ANNEALING_SSA_	33	0.560221	1.82671	0.00253807	0.028643	0.0227778	1987	tags=42%, list=16%, signal=36%	EXO1/RAD51/RFC4/BLM/DNA2/RFC2/BRIP1/ERCC4/RMI1/RFC3/NBN/BARD1/RPA3/BRCA1
REACTOME_NUCLEAR_PORE_COMPLEX_NPC_DISASSEMBLY	REACTOME_NUCLEAR_PORE_COMPLEX_NPC_DISASSEMBLY	33	0.564314	1.84005	0.00253807	0.028643	0.0227778	2756	tags=48%, list=22%, signal=38%	CCNB2/CDK1/CCNB1/NUP93/NUP155/SEC13/NUP205/NDC1/NUP62/NUP88/NUP85/NUP50/RAE1/NUP42/NUP153/SEH1L
REACTOME_TRANSPORT_OF_THE_SLBP_DEPENDANT_MATURE_MRNA	REACTOME_TRANSPORT_OF_THE_SLBP_DEPENDANT_MATURE_MRNA	33	0.552713	1.80223	0.00253807	0.028643	0.0227778	3318	tags=58%, list=27%, signal=42%	NUP93/SLBP/NUP155/SEC13/NUP205/NDC1/NUP62/NUP88/NUP85/NUP50/RAE1/NUP42/NCBP1/NUP153/SEH1L/EIF4E/NUP107/NUP37/NUP58
REACTOME_SIGNALING_BY_RECEPTOR_TYROSINE_KINASES	REACTOME_SIGNALING_BY_RECEPTOR_TYROSINE_KINASES	465	-0.331989	-1.47484	0.00254453	0.028643	0.0227778	2774	tags=26%, list=22%, signal=21%	USP8/DNM3/ATP6V1G2/ERBB3/FOSB/ITPR2/VEGFB/CMA1/FGFR2/APH1B/PTPN18/THBS1/HNRNPM/TIA1/COL9A2/LAMC1/RASA1/POLR2L/SPRED2/GAB2/NCOR1/HSPB1/ATF1/CDC37/MAPK3/PGF/VEGFC/CTNNB1/TNS3/EGR3/BDNF/FGF7/ERBIN/THBS3/IRS2/ID3/FLRT3/ADAM12/PIK3R1/STAT6/GTF2F1/LAMA4/HGF/COL6A1/SPRY2/LYL1/KDR/COL11A1/EGR1/INSR/FLT3/STAT5A/AXL/PRKCZ/ITGAV/RPS6KA5/COL2A1/ITGA3/FGFR3/WWP1/CYFIP2/FGF1/NEDD4/NGF/SPRY1/LAMB1/DOCK1/ID1/MEF…
KEGG_PRIMARY_IMMUNODEFICIENCY	KEGG_PRIMARY_IMMUNODEFICIENCY	34	0.622671	2.04366	0.00255102	0.028643	0.0227778	1450	tags=41%, list=12%, signal=36%	ICOS/TAP1/LCK/IL2RG/IL7R/CD3D/CD40LG/CD8A/PTPRC/CD3E/ADA/UNG/TAP2/CD19
REACTOME_ACTIVATION_OF_ATR_IN_RESPONSE_TO_REPLICATION_STRESS	REACTOME_ACTIVATION_OF_ATR_IN_RESPONSE_TO_REPLICATION_STRESS	34	0.793895	2.60563	0.00255102	0.028643	0.0227778	996	tags=53%, list=8%, signal=49%	CDC45/MCM10/CHEK1/MCM5/MCM2/CDC25A/CDC6/ORC6/ORC1/MCM6/MCM4/DBF4/RFC4/CDC7/MCM7/RFC2/CDC25C/MCM3
REACTOME_ASYMMETRIC_LOCALIZATION_OF_PCP_PROTEINS	REACTOME_ASYMMETRIC_LOCALIZATION_OF_PCP_PROTEINS	59	0.522026	1.91352	0.00255102	0.028643	0.0227778	2941	tags=49%, list=24%, signal=38%	PSMA7/PSMD3/PSMB9/PSMB5/PSMD7/PSME2/PSMB3/PSMA4/PSMB2/PSMA3/PSMA5/PSMB7/PSMD14/PSME4/SEM1/PSMB10/PSMD8/PSMC3/PSMD2/PSMB4/PSMC4/PSMA2/PSMB6/PSMD12/PSMA1/PSMD10/SCRIB/PSMD1/SMURF2
REACTOME_CONDENSATION_OF_PROPHASE_CHROMOSOMES	REACTOME_CONDENSATION_OF_PROPHASE_CHROMOSOMES	34	0.616847	2.02454	0.00255102	0.028643	0.0227778	1844	tags=44%, list=15%, signal=38%	CDK1/CCNB1/PLK1/H2AZ1/H2BC12/H2BC11/NCAPG2/H3C10/NCAPD3/SMC4/H2BC9/SMC2/H2BC3/H2AX/H3-4
REACTOME_DECTIN_1_MEDIATED_NONCANONICAL_NF_KB_SIGNALING	REACTOME_DECTIN_1_MEDIATED_NONCANONICAL_NF_KB_SIGNALING	59	0.607968	2.22854	0.00255102	0.028643	0.0227778	2620	tags=53%, list=21%, signal=42%	PSMA7/PSMD3/PSMB9/PSMB5/PSMD7/PSME2/PSMB3/PSMA4/CCL17/PSMB2/PSMA3/CCL22/PSMA5/PSMB7/PSMD14/PSME4/SEM1/PSMB10/PSMD8/PSMC3/PSMD2/PSMB4/PSMC4/RELB/PSMA2/PSMB6/CUL1/CHUK/PSMD12/PSMA1/PSMD10
REACTOME_SCF_SKP2_MEDIATED_DEGRADATION_OF_P27_P21	REACTOME_SCF_SKP2_MEDIATED_DEGRADATION_OF_P27_P21	59	0.611822	2.24267	0.00255102	0.028643	0.0227778	2620	tags=54%, list=21%, signal=43%	CCNA2/CCNE1/CKS1B/CCNE2/SKP2/PSMA7/PSMD3/PSMB9/PSMB5/PSMD7/PSME2/PSMB3/PSMA4/CDK4/PSMB2/PSMA3/PSMA5/PSMB7/PSMD14/SEM1/PSMB10/PSMD8/PSMC3/PSMD2/PSMB4/PSMC4/PSMA2/PSMB6/CUL1/PSMD12/PSMA1/PSMD10
WP_PHOTODYNAMIC_THERAPYINDUCED_NFKB_SURVIVAL_SIGNALING	WP_PHOTODYNAMIC_THERAPYINDUCED_NFKB_SURVIVAL_SIGNALING	34	0.586166	1.92385	0.00255102	0.028643	0.0227778	1905	tags=41%, list=15%, signal=35%	MMP1/BCL2A1/BIRC5/MMP9/CXCL8/BIRC3/VCAM1/CD40LG/ICAM1/VEGFA/TNF/IL6/PTGS2/RELB
PID_E2F_PATHWAY	PID_E2F_PATHWAY	69	0.614336	2.32832	0.00255754	0.028643	0.0227778	1154	tags=30%, list=9%, signal=28%	MYBL2/RRM2/CCNA2/CDK1/CDC25A/CDC6/TK1/CCNE1/ORC1/CCNE2/TYMS/MYC/E2F1/CDKN2A/DHFR/RANBP1/E2F3/CDKN2C/MCM3/TFDP1/E2F5
REACTOME_ABC_TRANSPORTER_DISORDERS	REACTOME_ABC_TRANSPORTER_DISORDERS	69	0.518475	1.96501	0.00255754	0.028643	0.0227778	2805	tags=51%, list=23%, signal=40%	PSMA7/PSMD3/PSMB9/PSMB5/PSMD7/DERL1/PSME2/PSMB3/PSMA4/PSMB2/PSMA3/PSMA5/PSMB7/PSMD14/PSME4/SEM1/ABCD1/ABCC2/PSMB10/PSMD8/PSMC3/PSMD2/PSMB4/VCP/PSMC4/CFTR/PSMA2/ABCB6/PSMB6/PSMD12/PSMA1/PSMD10/ABCB11/PSMD1/ABCG5
REACTOME_CELLULAR_RESPONSE_TO_HYPOXIA	REACTOME_CELLULAR_RESPONSE_TO_HYPOXIA	69	0.561992	2.12994	0.00255754	0.028643	0.0227778	2620	tags=48%, list=21%, signal=38%	CA9/PSMA7/PSMD3/PSMB9/PSMB5/PSMD7/PSME2/PSMB3/PSMA4/PSMB2/PSMA3/PSMA5/PSMB7/VHL/PSMD14/PSME4/SEM1/VEGFA/PSMB10/PSMD8/ELOC/PSMC3/RBX1/PSMD2/PSMB4/HIF1A/PSMC4/PSMA2/PSMB6/UBE2D1/PSMD12/PSMA1/PSMD10
REACTOME_CHEMOKINE_RECEPTORS_BIND_CHEMOKINES	REACTOME_CHEMOKINE_RECEPTORS_BIND_CHEMOKINES	52	0.592281	2.13308	0.00255754	0.028643	0.0227778	1412	tags=46%, list=11%, signal=41%	CXCL10/CXCL13/CXCL11/CXCL9/CXCL3/CCL20/CXCL8/CCL5/CXCR6/CCR1/CCL2/CCL4/CCR8/CCR7/CCL7/CCL17/CCR5/CCL22/XCL1/CXCL5/CXCL1/CCL16/CCRL2/CCL13
REACTOME_G1_S_DNA_DAMAGE_CHECKPOINTS	REACTOME_G1_S_DNA_DAMAGE_CHECKPOINTS	63	0.626321	2.32484	0.00255754	0.028643	0.0227778	1848	tags=44%, list=15%, signal=38%	CCNA2/CHEK1/CDC25A/CCNE1/CCNE2/PSMA7/PSMD3/CDKN2A/PSMB9/PSMB5/PSMD7/PSME2/PSMB3/PSMA4/PSMB2/PSMA3/PSMA5/PSMB7/CHEK2/PSMD14/PSME4/SEM1/PSMB10/PSMD8/PSMC3/PSMD2/PSMB4/PSMC4
REACTOME_INTERFERON_ALPHA_BETA_SIGNALING	REACTOME_INTERFERON_ALPHA_BETA_SIGNALING	69	0.489613	1.85562	0.00255754	0.028643	0.0227778	1538	tags=32%, list=12%, signal=28%	ISG20/USP18/ISG15/MX1/IFI6/STAT1/RSAD2/IFI27/IFIT3/OAS1/OAS3/OASL/MX2/SAMHD1/OAS2/IRF8/IRF1/GBP2/IFIT1/IFIT2/ABCE1/IFNA21
REACTOME_MITOCHONDRIAL_PROTEIN_IMPORT	REACTOME_MITOCHONDRIAL_PROTEIN_IMPORT	52	0.503567	1.81358	0.00255754	0.028643	0.0227778	3097	tags=50%, list=25%, signal=38%	CMC2/CYC1/COA4/COQ2/HSPD1/CHCHD2/TOMM22/ACO2/TIMM17A/TIMM44/PITRM1/FXN/CHCHD3/TOMM40/ATP5F1B/SLC25A13/TIMM23/IDH3G/TIMM8A/TOMM70/TIMM17B/SAMM50/TIMM8B/ATP5MC1/TIMM13/CS
REACTOME_PROCESSING_OF_DNA_DOUBLE_STRAND_BREAK_ENDS	REACTOME_PROCESSING_OF_DNA_DOUBLE_STRAND_BREAK_ENDS	70	0.579081	2.19291	0.00255754	0.028643	0.0227778	1987	tags=37%, list=16%, signal=31%	CCNA2/CHEK1/EXO1/TIPIN/RFC4/H2BC12/BLM/DNA2/H2BC11/RFC2/NSD2/UBE2V2/BRIP1/H2BC9/RMI1/RFC3/TIMELESS/NBN/CLSPN/H2BC3/H2AX/PPP4C/H3-4/BARD1/RPA3/BRCA1
REACTOME_REGULATION_OF_RUNX2_EXPRESSION_AND_ACTIVITY	REACTOME_REGULATION_OF_RUNX2_EXPRESSION_AND_ACTIVITY	69	0.503887	1.90972	0.00255754	0.028643	0.0227778	2620	tags=49%, list=21%, signal=39%	SKP2/STAT1/PSMA7/PSMD3/PSMB9/PSMB5/PSMD7/PSME2/PSMB3/DLX5/PSMA4/PSMB2/PSMA3/PSMA5/PSMB7/PSMD14/PSME4/SEM1/CBFB/PSMB10/PSMD8/PSMC3/RBX1/PSMD2/PSMB4/PSMC4/PSMA2/PSMB6/ESRRA/CUL1/PSMD12/PSMA1/GSK3B/PSMD10
REACTOME_TRANSCRIPTIONAL_REGULATION_BY_SMALL_RNAS	REACTOME_TRANSCRIPTIONAL_REGULATION_BY_SMALL_RNAS	63	0.479491	1.77982	0.00255754	0.028643	0.0227778	3427	tags=51%, list=28%, signal=37%	H2AZ1/H2BC12/NUP93/H2BC11/H3C10/POLR2F/NUP155/H2BC9/POLR2K/SEC13/NUP205/H2BC3/NDC1/H2AX/NUP62/POLR2D/RAN/NUP88/NUP85/NUP50/H2AC4/RAE1/NUP42/H2AC14/POLR2H/NUP153/SEH1L/NUP107/NUP37/POLR2J/NUP58/AGO1
WP_DNA_DAMAGE_RESPONSE	WP_DNA_DAMAGE_RESPONSE	63	0.521039	1.93404	0.00255754	0.028643	0.0227778	1448	tags=29%, list=12%, signal=25%	CCNB2/CDK1/CHEK1/CCNB1/CDC25A/RAD51/CCNE1/CCNE2/MYC/E2F1/SFN/CYCS/CDC25C/CDK4/BID/CHEK2/NBN/CDK5
REACTOME_DEGRADATION_OF_AXIN	REACTOME_DEGRADATION_OF_AXIN	51	0.617242	2.21024	0.0025641	0.028643	0.0227778	2941	tags=55%, list=24%, signal=42%	PSMA7/PSMD3/PSMB9/PSMB5/PSMD7/PSME2/PSMB3/PSMA4/PSMB2/PSMA3/PSMA5/PSMB7/PSMD14/PSME4/SEM1/PSMB10/PSMD8/PSMC3/PSMD2/PSMB4/PSMC4/PSMA2/PSMB6/PSMD12/PSMA1/PSMD10/PSMD1/SMURF2
PID_IL12_2PATHWAY	PID_IL12_2PATHWAY	60	0.541834	1.98387	0.00257069	0.028643	0.0227778	1172	tags=30%, list=9%, signal=27%	GZMB/IL12RB2/LCK/IL2RA/STAT1/GZMA/RIPK2/IL2RG/CCL4/CD3G/CD247/CD3D/IFNG/CD8A/CCR5/CD3E/TBX21/IL18RAP
REACTOME_BASE_EXCISION_REPAIR	REACTOME_BASE_EXCISION_REPAIR	60	0.499726	1.8297	0.00257069	0.028643	0.0227778	2633	tags=45%, list=21%, signal=36%	FEN1/RFC4/H2AZ1/H2BC12/PCNA/NEIL3/H2BC11/POLE2/RFC2/POLD1/UNG/H2BC9/RFC3/H2BC3/PARP1/H2AX/POLD2/POLE3/H3-4/RPA3/TDG/H2AC4/LIG1/H2AC14/RFC5/PARP2/APEX1
PID_AURORA_B_PATHWAY	PID_AURORA_B_PATHWAY	35	0.790357	2.6135	0.00257732	0.028643	0.0227778	520	tags=43%, list=4%, signal=41%	CDCA8/KIF23/NDC80/NCAPH/BIRC5/NCAPG/AURKB/KIF20A/AURKA/KIF2C/RACGAP1/NCAPD2/CENPA/BUB1/STMN1
REACTOME_INTERACTIONS_OF_REV_WITH_HOST_CELLULAR_PROTEINS	REACTOME_INTERACTIONS_OF_REV_WITH_HOST_CELLULAR_PROTEINS	35	0.612007	2.02375	0.00257732	0.028643	0.0227778	3318	tags=66%, list=27%, signal=48%	NUP93/RANBP1/RCC1/NUP155/SEC13/NUP205/NDC1/NUP62/RANGAP1/RAN/NUP88/NUP85/NUP50/RAE1/NUP42/NUP153/SEH1L/NUP107/NPM1/XPO1/NUP37/KPNB1/NUP58
REACTOME_INTERACTIONS_OF_VPR_WITH_HOST_CELLULAR_PROTEINS	REACTOME_INTERACTIONS_OF_VPR_WITH_HOST_CELLULAR_PROTEINS	35	0.582367	1.92573	0.00257732	0.028643	0.0227778	3318	tags=57%, list=27%, signal=42%	HMGA1/NUP93/SLC25A5/NUP155/PSIP1/SEC13/NUP205/NDC1/BANF1/NUP62/NUP88/NUP85/NUP50/RAE1/NUP42/NUP153/SEH1L/NUP107/NUP37/NUP58
REACTOME_AUF1_HNRNP_D0_BINDS_AND_DESTABILIZES_MRNA	REACTOME_AUF1_HNRNP_D0_BINDS_AND_DESTABILIZES_MRNA	50	0.661542	2.35492	0.00258398	0.028643	0.0227778	2786	tags=58%, list=22%, signal=45%	PSMA7/PSMD3/PSMB9/PSMB5/PSMD7/PSME2/PSMB3/PSMA4/PSMB2/PSMA3/PSMA5/PSMB7/PSMD14/PSME4/SEM1/PSMB10/PSMD8/PSMC3/PSMD2/PSMB4/PSMC4/EIF4G1/PSMA2/PABPC1/PSMB6/PSMD12/PSMA1/PSMD10/PSMD1
REACTOME_COSTIMULATION_BY_THE_CD28_FAMILY	REACTOME_COSTIMULATION_BY_THE_CD28_FAMILY	61	0.47777	1.75265	0.00258398	0.028643	0.0227778	2175	tags=28%, list=17%, signal=23%	ICOS/CTLA4/LCK/PDCD1LG2/HLA-DRB4/CD3G/CD247/CD3D/LYN/CD86/CD3E/CD28/CSK/PDCD1/HLA-DQB1/YES1/GRAP2
REACTOME_HCMV_LATE_EVENTS	REACTOME_HCMV_LATE_EVENTS	61	0.488577	1.79229	0.00258398	0.028643	0.0227778	2756	tags=39%, list=22%, signal=31%	H2BC12/NUP93/H2BC11/H3C10/H2AW/H2AC17/NUP155/H2BC9/SEC13/NUP205/H2BC3/NDC1/NUP62/VPS37B/NUP88/NUP85/NUP50/CHMP1A/H2AC4/RAE1/NUP42/H2AC14/NUP153/SEH1L
REACTOME_THE_ROLE_OF_GTSE1_IN_G2_M_PROGRESSION_AFTER_G2_CHECKPOINT	REACTOME_THE_ROLE_OF_GTSE1_IN_G2_M_PROGRESSION_AFTER_G2_CHECKPOINT	71	0.66488	2.5232	0.00258398	0.028643	0.0227778	2102	tags=49%, list=17%, signal=41%	CCNB2/CDK1/CCNB1/PLK1/GTSE1/PSMA7/PSMD3/PSMB9/PSMB5/TUBA4A/PSMD7/PSME2/PSMB3/TUBA4B/PSMA4/TUBA1C/PSMB2/PSMA3/PSMA5/PSMB7/PSMD14/PSME4/TUBB3/SEM1/TUBB4B/PSMB10/PSMD8/TUBA1B/PSMC3/PSMD2/PSMB4/PSMC4/PSMA2/TUBB1/MAPRE1
WP_PROTEASOME_DEGRADATION	WP_PROTEASOME_DEGRADATION	61	0.595536	2.18466	0.00258398	0.028643	0.0227778	2620	tags=56%, list=21%, signal=44%	UCHL1/H2AZ1/PSMA7/PSMD3/PSMB9/PSMB5/IFNG/PSMD7/PSME2/PSMB3/PSMA4/PSMB2/PSMA3/PSMA5/PSMB7/RPN2/RPN1/PSMB10/PSMD8/PSMC3/H2AX/PSMD2/PSMB4/PSMC4/HLA-G/PSMA2/H2AC4/PSMB6/UBE2D1/HLA-F/UCHL3/PSMD12/PSMA1/PSMD10
KEGG_P53_SIGNALING_PATHWAY	KEGG_P53_SIGNALING_PATHWAY	62	0.495652	1.82326	0.00259067	0.028643	0.0227778	1076	tags=26%, list=9%, signal=24%	CCNB2/RRM2/CDK1/CHEK1/CCNB1/GTSE1/CCNE1/CCNE2/SERPINB5/CDKN2A/SFN/CYCS/CDK4/BID/ADGRB1/CHEK2
PID_CD8_TCR_DOWNSTREAM_PATHWAY	PID_CD8_TCR_DOWNSTREAM_PATHWAY	62	0.500721	1.8419	0.00259067	0.028643	0.0227778	3151	tags=50%, list=25%, signal=38%	GZMB/FOSL1/PRF1/IL2RA/IL2RG/CD3G/CD247/CD3D/IFNG/CD8A/PTPN7/CD3E/EGR4/PRKCQ/IFNA21/MAP2K1/TNF/TNFRSF4/FASLG/MAP2K2/MAPK1/PRKCA/NRAS/IL2/IL2RB/NFATC3/CD8B/IFNAR2/PPP3R1/ELK1/PRKCB
WP_G1_TO_S_CELL_CYCLE_CONTROL	WP_G1_TO_S_CELL_CYCLE_CONTROL	62	0.664687	2.44505	0.00259067	0.028643	0.0227778	1110	tags=42%, list=9%, signal=38%	CDC45/CDK1/CCNB1/MCM5/MCM2/CDC25A/CCNE1/ORC6/ORC1/CCNE2/MCM6/MCM4/MYC/PCNA/E2F1/CDKN2A/POLE2/POLA2/MCM7/PRIM1/E2F3/CDKN2C/CDK4/PRIM2/MCM3/TFDP1
WP_MICROGLIA_PATHOGEN_PHAGOCYTOSIS_PATHWAY	WP_MICROGLIA_PATHOGEN_PHAGOCYTOSIS_PATHWAY	37	0.534403	1.80383	0.00259067	0.028643	0.0227778	2076	tags=46%, list=17%, signal=38%	TREM1/C1QB/C1QA/HCK/LYN/CYBA/PLCG2/NCF2/ITGB2/FCER1G/NCF4/RAC2/SYK/ARPC1B/CYBB/NCKAP1L/TYROBP
PID_ATR_PATHWAY	PID_ATR_PATHWAY	36	0.728911	2.43607	0.0025974	0.028643	0.0227778	1424	tags=47%, list=11%, signal=42%	CCNA2/CHEK1/MCM2/CDC25A/CDC6/PLK1/RAD51/TIPIN/RFC4/MCM7/RFC2/CDC25C/YWHAZ/RFC3/TIMELESS/NBN/CLSPN
REACTOME_ASSEMBLY_OF_THE_PRE_REPLICATIVE_COMPLEX	REACTOME_ASSEMBLY_OF_THE_PRE_REPLICATIVE_COMPLEX	64	0.724253	2.68713	0.0025974	0.028643	0.0227778	1848	tags=53%, list=15%, signal=45%	CDT1/MCM5/MCM2/CDC6/ORC6/ORC1/MCM6/MCM4/PSMA7/PSMD3/GMNN/E2F1/PSMB9/PSMB5/MCM7/PSMD7/PSME2/PSMB3/E2F3/PSMA4/MCM3/PSMB2/PSMA3/PSMA5/PSMB7/PSMD14/PSME4/SEM1/PSMB10/PSMD8/PSMC3/PSMD2/PSMB4/PSMC4
REACTOME_GLYCOLYSIS	REACTOME_GLYCOLYSIS	68	0.56343	2.12212	0.0025974	0.028643	0.0227778	3318	tags=53%, list=27%, signal=39%	PFKP/NUP93/HK3/GAPDHS/GPI/TPI1/GAPDH/PGK1/NUP155/ENO1/PGAM1/PFKFB2/SEC13/PFKFB4/NUP205/PKM/NDC1/NUP62/HK2/NUP88/NUP85/NUP50/RAE1/PRKACB/NUP42/PGK2/NUP153/SEH1L/ENO3/PFKL/GCKR/PRKACG/NUP107/PFKFB3/NUP37/NUP58
WP_MIRNAS_INVOLVEMENT_IN_THE_IMMUNE_RESPONSE_IN_SEPSIS	WP_MIRNAS_INVOLVEMENT_IN_THE_IMMUNE_RESPONSE_IN_SEPSIS	36	0.556148	1.85869	0.0025974	0.028643	0.0227778	2821	tags=50%, list=23%, signal=39%	GZMB/CXCL8/LCN2/TLR8/CCL4/IRAK1/VCAM1/ELANE/ICAM1/IRF1/TNF/IL6/RELB/NFKBIA/CHUK/IRF5/MAPK14/IL1A
WP_TYPE_II_INTERFERON_SIGNALING_IFNG	WP_TYPE_II_INTERFERON_SIGNALING_IFNG	36	0.667904	2.23218	0.0025974	0.028643	0.0227778	2451	tags=56%, list=20%, signal=45%	CXCL10/CXCL9/GBP1/TAP1/ISG15/IFI6/STAT1/PSMB9/OAS1/IFNG/ICAM1/IRF8/IRF1/IFIT2/CYBB/SOCS3/EIF2AK2/REG1A/IRF9/SOCS1
REACTOME_DNA_DAMAGE_TELOMERE_STRESS_INDUCED_SENESCENCE	REACTOME_DNA_DAMAGE_TELOMERE_STRESS_INDUCED_SENESCENCE	53	0.521766	1.87596	0.00260417	0.028643	0.0227778	1863	tags=36%, list=15%, signal=31%	CCNA2/LMNB1/HMGA1/CCNE1/CCNE2/H2AZ1/H2BC12/H2BC11/H1-1/H1-2/H1-4/HIRA/H1-5/H2BC9/NBN/H2BC3/H2AX/H3-4/H1-3
REACTOME_NEGATIVE_REGULATION_OF_NOTCH4_SIGNALING	REACTOME_NEGATIVE_REGULATION_OF_NOTCH4_SIGNALING	53	0.652415	2.3457	0.00260417	0.028643	0.0227778	2786	tags=57%, list=22%, signal=44%	TACC3/PSMA7/PSMD3/PSMB9/PSMB5/PSMD7/PSME2/PSMB3/PSMA4/PSMB2/PSMA3/PSMA5/PSMB7/PSMD14/YWHAZ/SEM1/PSMB10/PSMD8/PSMC3/RBX1/PSMD2/PSMB4/PSMC4/PSMA2/PSMB6/CUL1/PSMD12/PSMA1/PSMD10/PSMD1
REACTOME_STABILIZATION_OF_P53	REACTOME_STABILIZATION_OF_P53	53	0.602404	2.16589	0.00260417	0.028643	0.0227778	2786	tags=55%, list=22%, signal=43%	PSMA7/PSMD3/CDKN2A/PSMB9/PSMB5/PSMD7/PSME2/PSMB3/PSMA4/PSMB2/PSMA3/PSMA5/PSMB7/CHEK2/PSMD14/PSME4/SEM1/PSMB10/PSMD8/PSMC3/PSMD2/PSMB4/PSMC4/PSMA2/PSMB6/PSMD12/PSMA1/PSMD10/PSMD1
REACTOME_REGULATION_OF_RAS_BY_GAPS	REACTOME_REGULATION_OF_RAS_BY_GAPS	58	0.595119	2.16084	0.00261097	0.028643	0.0227778	2620	tags=52%, list=21%, signal=41%	RASAL1/PSMA7/PSMD3/PSMB9/PSMB5/PSMD7/PSME2/PSMB3/PSMA4/PSMB2/PSMA3/PSMA5/PSMB7/PSMD14/PSME4/SEM1/PSMB10/PSMD8/PSMC3/RBX1/PSMD2/PSMB4/PSMC4/RASAL2/PSMA2/PSMB6/NRAS/PSMD12/PSMA1/PSMD10
WP_TCELL_ANTIGEN_RECEPTOR_TCR_PATHWAY_DURING_STAPHYLOCOCCUS_AUREUS_INFECTION	WP_TCELL_ANTIGEN_RECEPTOR_TCR_PATHWAY_DURING_STAPHYLOCOCCUS_AUREUS_INFECTION	58	0.523469	1.90068	0.00261097	0.028643	0.0227778	2654	tags=47%, list=21%, signal=37%	PDK1/ICOS/CTLA4/LCK/CD3D/IFNG/CD40LG/ITK/CD8A/CBL/CDK4/PTPRC/LCP2/CD28/PRKCQ/NCK1/MAP2K1/TNF/PDCD1/MAP2K2/GRAP2/SOS1/NFKBIA/CHUK/IL2/GSK3B/AHSA1
REACTOME_ANTIVIRAL_MECHANISM_BY_IFN_STIMULATED_GENES	REACTOME_ANTIVIRAL_MECHANISM_BY_IFN_STIMULATED_GENES	76	0.463377	1.78257	0.0026178	0.028643	0.0227778	3318	tags=51%, list=27%, signal=38%	USP18/ISG15/MX1/STAT1/KPNA2/NUP93/HERC5/OAS1/OAS3/OASL/MX2/NUP155/OAS2/DDX58/IFIT1/SEC13/NUP205/ABCE1/NDC1/UBE2L6/EIF4A3/NUP62/NUP88/NUP85/EIF4G1/NUP50/EIF2AK2/RAE1/NUP42/UBE2N/NUP153/SEH1L/EIF4E2/EIF4E/NUP107/KPNA5/NUP37/KPNB1/NUP58
REACTOME_DEFECTIVE_CFTR_CAUSES_CYSTIC_FIBROSIS	REACTOME_DEFECTIVE_CFTR_CAUSES_CYSTIC_FIBROSIS	55	0.629133	2.27637	0.0026178	0.028643	0.0227778	2786	tags=55%, list=22%, signal=43%	PSMA7/PSMD3/PSMB9/PSMB5/PSMD7/DERL1/PSME2/PSMB3/PSMA4/PSMB2/PSMA3/PSMA5/PSMB7/PSMD14/PSME4/SEM1/PSMB10/PSMD8/PSMC3/PSMD2/PSMB4/VCP/PSMC4/CFTR/PSMA2/PSMB6/PSMD12/PSMA1/PSMD10/PSMD1
REACTOME_HDR_THROUGH_HOMOLOGOUS_RECOMBINATION_HRR_	REACTOME_HDR_THROUGH_HOMOLOGOUS_RECOMBINATION_HRR_	55	0.567429	2.05311	0.0026178	0.028643	0.0227778	2517	tags=45%, list=20%, signal=36%	RAD51AP1/CHEK1/EXO1/RAD51/RFC4/PCNA/BLM/DNA2/POLE2/RFC2/POLD1/BRIP1/RMI1/RFC3/NBN/POLD2/POLE3/XRCC3/BARD1/RPA3/BRCA1/BRCA2/RAD1/RAD51C/RFC5
REACTOME_METABOLISM_OF_POLYAMINES	REACTOME_METABOLISM_OF_POLYAMINES	55	0.651067	2.35573	0.0026178	0.028643	0.0227778	2620	tags=60%, list=21%, signal=48%	AMD1/PSMA7/PSMD3/PSMB9/PSMB5/PSMD7/ODC1/PSME2/PSMB3/PSMA4/PSMB2/PSMA3/PSMA5/PSMB7/SMS/PSMD14/PSME4/SEM1/PSMB10/PSMD8/PSMC3/SRM/PSMD2/PSMB4/PSMC4/SMOX/PSMA2/PSMB6/SAT1/AGMAT/PSMD12/PSMA1/PSMD10
WP_DNA_IRDAMAGE_AND_CELLULAR_RESPONSE_VIA_ATR	WP_DNA_IRDAMAGE_AND_CELLULAR_RESPONSE_VIA_ATR	76	0.585477	2.25227	0.0026178	0.028643	0.0227778	1625	tags=33%, list=13%, signal=29%	CDC45/FOXM1/CDK1/CHEK1/MCM2/PLK1/FANCI/EXO1/RAD51/FANCA/FEN1/PCNA/E2F1/RFWD3/MSH2/CDC25C/USP1/BRIP1/CHEK2/RMI1/SEM1/NBN/CLSPN/PARP1/H2AX
PID_MYC_ACTIV_PATHWAY	PID_MYC_ACTIV_PATHWAY	73	0.5425	2.06431	0.00262467	0.028643	0.0227778	1417	tags=30%, list=11%, signal=27%	BIRC5/CCNB1/CDC25A/FOSL1/MMP9/HMGA1/TK1/TFRC/MYC/NME1/ODC1/BCAT1/E2F3/RUVBL1/HSPD1/RCC1/CDK4/GAPDH/ENO1/SLC2A1/NBN/ACTL6A
REACTOME_APC_C_CDH1_MEDIATED_DEGRADATION_OF_CDC20_AND_OTHER_APC_C_CDH1_TARGETED_PROTEINS_IN_LATE_MITOSIS_EARLY_G1	REACTOME_APC_C_CDH1_MEDIATED_DEGRADATION_OF_CDC20_AND_OTHER_APC_C_CDH1_TARGETED_PROTEINS_IN_LATE_MITOSIS_EARLY_G1	65	0.686477	2.55062	0.00262467	0.028643	0.0227778	1848	tags=46%, list=15%, signal=40%	CDC20/UBE2C/UBE2S/AURKB/AURKA/PTTG1/PLK1/SKP2/PSMA7/PSMD3/PSMB9/PSMB5/PSMD7/PSME2/PSMB3/PSMA4/PSMB2/PSMA3/PSMA5/PSMB7/PSMD14/PSME4/SEM1/PSMB10/PSMD8/PSMC3/PSMD2/PSMB4/ANAPC10/PSMC4
REACTOME_DEGRADATION_OF_GLI1_BY_THE_PROTEASOME	REACTOME_DEGRADATION_OF_GLI1_BY_THE_PROTEASOME	56	0.595337	2.14853	0.00262467	0.028643	0.0227778	2786	tags=55%, list=22%, signal=43%	PSMA7/PSMD3/PSMB9/PSMB5/PSMD7/PSME2/PSMB3/PSMA4/PSMB2/PSMA3/PSMA5/PSMB7/PSMD14/PSME4/SEM1/PSMB10/PSMD8/PSMC3/RBX1/PSMD2/ITCH/PSMB4/PSMC4/PSMA2/PSMB6/PRKACB/CUL1/PSMD12/PSMA1/PSMD10/PSMD1
REACTOME_NUCLEAR_ENVELOPE_NE_REASSEMBLY	REACTOME_NUCLEAR_ENVELOPE_NE_REASSEMBLY	65	0.601052	2.23322	0.00262467	0.028643	0.0227778	2083	tags=40%, list=17%, signal=33%	CCNB2/CDK1/CCNB1/LMNB1/NUP93/TUBA4A/TMPO/LBR/TUBA4B/RCC1/TUBA1C/NUP155/VRK2/TUBB3/SEC13/NUP205/TUBB4B/TUBA1B/VRK1/NDC1/BANF1/NUP62/RANGAP1/RAN/NUP85/TUBB1
REACTOME_REGULATION_OF_PTEN_STABILITY_AND_ACTIVITY	REACTOME_REGULATION_OF_PTEN_STABILITY_AND_ACTIVITY	65	0.537034	1.99536	0.00262467	0.028643	0.0227778	2786	tags=46%, list=22%, signal=36%	PSMA7/PSMD3/PSMB9/PSMB5/PSMD7/PSME2/PSMB3/PSMA4/PSMB2/PSMA3/PSMA5/PSMB7/PSMD14/PSME4/SEM1/PSMB10/PSMD8/PSMC3/PSMD2/PSMB4/PSMC4/PSMA2/CSNK2B/PSMB6/PSMD12/FRK/PSMA1/PSMD10/USP13/PSMD1
WP_MIRNA_REGULATION_OF_DNA_DAMAGE_RESPONSE	WP_MIRNA_REGULATION_OF_DNA_DAMAGE_RESPONSE	65	0.513941	1.90956	0.00262467	0.028643	0.0227778	1076	tags=26%, list=9%, signal=24%	CCNB2/CDK1/CHEK1/CCNB1/CDC25A/RAD51/CCNE1/CCNE2/MYC/E2F1/MCM7/SFN/CYCS/CDC25C/CDK4/BID/CHEK2
PID_PLK1_PATHWAY	PID_PLK1_PATHWAY	43	0.765673	2.66796	0.00263158	0.028643	0.0227778	437	tags=40%, list=4%, signal=38%	CDC20/CENPE/NDC80/TPX2/CDK1/ERCC6L/PRC1/KIF20A/AURKA/CCNB1/PLK1/BUB1B/CENPU/ECT2/CDC25B/BUB1/FBXO5
REACTOME_APC_C_MEDIATED_DEGRADATION_OF_CELL_CYCLE_PROTEINS	REACTOME_APC_C_MEDIATED_DEGRADATION_OF_CELL_CYCLE_PROTEINS	79	0.693688	2.69089	0.00263158	0.028643	0.0227778	1848	tags=47%, list=15%, signal=40%	CDC20/UBE2C/NEK2/UBE2S/CCNA2/CDK1/MAD2L1/AURKB/AURKA/CCNB1/PTTG1/PLK1/BUB1B/SKP2/PSMA7/PSMD3/FBXO5/PSMB9/PSMB5/PSMD7/PSME2/PSMB3/PSMA4/PSMB2/PSMA3/PSMA5/PSMB7/PSMD14/PSME4/SEM1/PSMB10/PSMD8/PSMC3/PSMD2/PSMB4/ANAPC10/PSMC4
REACTOME_DEGRADATION_OF_BETA_CATENIN_BY_THE_DESTRUCTION_COMPLEX	REACTOME_DEGRADATION_OF_BETA_CATENIN_BY_THE_DESTRUCTION_COMPLEX	79	0.465233	1.80469	0.00263158	0.028643	0.0227778	2620	tags=39%, list=21%, signal=31%	MYC/PSMA7/PSMD3/PSMB9/PSMB5/PSMD7/PSME2/PSMB3/PSMA4/PSMB2/PSMA3/PSMA5/PSMB7/PSMD14/TLE1/PSME4/SEM1/PSMB10/PSMD8/PSMC3/RBX1/PSMD2/PSMB4/PSMC4/PSMA2/PSMB6/CUL1/PSMD12/PSMA1/GSK3B/PSMD10
REACTOME_INTERLEUKIN_10_SIGNALING	REACTOME_INTERLEUKIN_10_SIGNALING	43	0.632722	2.2047	0.00263158	0.028643	0.0227778	2568	tags=53%, list=21%, signal=43%	CXCL10/IL1R2/CCL20/CXCL8/CCL5/CCR1/CCL2/CCL4/CD86/CCR5/ICAM1/CCL22/CXCL1/TNF/IL6/FCER2/PTGS2/TNFRSF1B/PTAFR/IL10RA/IL12B/CCR2/IL12A
REACTOME_REGULATION_OF_MRNA_STABILITY_BY_PROTEINS_THAT_BIND_AU_RICH_ELEMENTS	REACTOME_REGULATION_OF_MRNA_STABILITY_BY_PROTEINS_THAT_BIND_AU_RICH_ELEMENTS	79	0.532445	2.06541	0.00263158	0.028643	0.0227778	2818	tags=47%, list=23%, signal=36%	PSMA7/PSMD3/PSMB9/PSMB5/PSMD7/EXOSC4/PSME2/PSMB3/PSMA4/PSMB2/PSMA3/PSMA5/PSMB7/PSMD14/YWHAZ/PSME4/SEM1/PSMB10/PSMD8/ELAVL1/EXOSC9/PSMC3/PSMD2/PSMB4/PSMC4/EXOSC2/EXOSC5/EIF4G1/PSMA2/PABPC1/PSMB6/PRKCA/PSMD12/PSMA1/PSMD10/PSMD1/MAPK14
REACTOME_TP53_REGULATES_TRANSCRIPTION_OF_CELL_CYCLE_GENES	REACTOME_TP53_REGULATES_TRANSCRIPTION_OF_CELL_CYCLE_GENES	43	0.561019	1.95485	0.00263158	0.028643	0.0227778	1110	tags=28%, list=9%, signal=26%	E2F8/CCNA2/CDK1/AURKA/CCNB1/CCNE1/CCNE2/PCNA/E2F1/SFN/CDC25C/TFDP1
ST_T_CELL_SIGNAL_TRANSDUCTION	ST_T_CELL_SIGNAL_TRANSDUCTION	43	0.596634	2.07895	0.00263158	0.028643	0.0227778	2295	tags=44%, list=18%, signal=36%	CTLA4/LCK/CD3D/DTYMK/ITK/CBL/PTPRC/LCP2/CD28/NFKBIB/CSK/NCK1/NFKBIE/EPHB2/RASGRP1/GRAP2/MAPK1/SOS1/NFKBIA
WP_INTEGRATED_CANCER_PATHWAY	WP_INTEGRATED_CANCER_PATHWAY	43	0.615806	2.14576	0.00263158	0.028643	0.0227778	1076	tags=33%, list=9%, signal=30%	MMP1/CDK1/CHEK1/CDC25A/PLK1/STAT1/CDC25B/MYC/BLM/E2F1/MSH2/MSH6/CDK4/CHEK2
REACTOME_TRNA_PROCESSING_IN_THE_NUCLEUS	REACTOME_TRNA_PROCESSING_IN_THE_NUCLEUS	49	0.553564	1.95782	0.00263852	0.028643	0.0227778	3318	tags=53%, list=27%, signal=39%	RPP25/NUP93/XPOT/RPP40/NUP155/SEC13/C2orf49/NUP205/POP7/NDC1/NUP62/RAN/POP4/RPP38/NUP88/NUP85/NUP50/RAE1/NUP42/POP1/NUP153/SEH1L/RPP30/NUP107/NUP37/NUP58
KEGG_ANTIGEN_PROCESSING_AND_PRESENTATION	KEGG_ANTIGEN_PROCESSING_AND_PRESENTATION	74	0.440719	1.68215	0.0026455	0.028643	0.0227778	3290	tags=51%, list=26%, signal=38%	TAP1/KLRC3/HLA-DRB4/HLA-DOB/IFI30/KIR2DS1/CTSS/KLRD1/CD8A/KIR2DL3/LGMN/KLRC4/PSME2/KIR2DS5/CTSL/KIR3DL3/TAP2/IFNA21/LTA/HLA-DQB1/RFXANK/HLA-G/HSPA6/HLA-F/KIR2DL4/HLA-DMB/CALR/PDIA3/HLA-DMA/HSP90AB1/CTSB/HLA-DRA/HLA-B/CD8B/HSPA5/IFNA1/CD4/KIR2DL2
REACTOME_DEGRADATION_OF_DVL	REACTOME_DEGRADATION_OF_DVL	54	0.580113	2.08602	0.0026455	0.028643	0.0227778	2786	tags=52%, list=22%, signal=40%	PSMA7/PSMD3/PSMB9/PSMB5/PSMD7/PSME2/PSMB3/PSMA4/PSMB2/PSMA3/PSMA5/PSMB7/PSMD14/PSME4/SEM1/PSMB10/PSMD8/PSMC3/RBX1/PSMD2/PSMB4/PSMC4/PSMA2/PSMB6/PSMD12/PSMA1/PSMD10/PSMD1
REACTOME_DOWNSTREAM_SIGNALING_EVENTS_OF_B_CELL_RECEPTOR_BCR_	REACTOME_DOWNSTREAM_SIGNALING_EVENTS_OF_B_CELL_RECEPTOR_BCR_	75	0.506448	1.9401	0.0026455	0.028643	0.0227778	2786	tags=48%, list=22%, signal=37%	PSMA7/PSMD3/PSMB9/PSMB5/PSMD7/PSME2/PSMB3/PSMA4/PSMB2/PSMA3/PSMA5/PSMB7/PSMD14/NFKBIB/PSME4/SEM1/PSMB10/PSMD8/PSMC3/NFKBIE/PSMD2/PSMB4/PSMC4/RASGRP1/PSMA2/FKBP1A/PSMB6/NFKBIA/NRAS/CUL1/CHUK/PSMD12/PSMA1/PSMD10/NFATC3/PSMD1
REACTOME_ORC1_REMOVAL_FROM_CHROMATIN	REACTOME_ORC1_REMOVAL_FROM_CHROMATIN	67	0.704588	2.63606	0.0026455	0.028643	0.0227778	1848	tags=51%, list=15%, signal=43%	CCNA2/CDT1/MCM5/MCM2/CDC6/ORC6/ORC1/MCM6/MCM4/SKP2/PSMA7/PSMD3/PSMB9/PSMB5/MCM7/PSMD7/PSME2/PSMB3/PSMA4/MCM3/PSMB2/PSMA3/PSMA5/PSMB7/PSMD14/PSME4/SEM1/PSMB10/PSMD8/PSMC3/RBX1/PSMD2/PSMB4/PSMC4
REACTOME_REGULATION_OF_RUNX3_EXPRESSION_AND_ACTIVITY	REACTOME_REGULATION_OF_RUNX3_EXPRESSION_AND_ACTIVITY	54	0.666524	2.39674	0.0026455	0.028643	0.0227778	3145	tags=59%, list=25%, signal=44%	PSMA7/PSMD3/CDKN2A/PSMB9/PSMB5/RUNX3/PSMD7/PSME2/PSMB3/PSMA4/PSMB2/PSMA3/PSMA5/PSMB7/PSMD14/SEM1/CBFB/PSMB10/PSMD8/PSMC3/PSMD2/PSMB4/PSMC4/PSMA2/PSMB6/PSMD12/PSMA1/PSMD10/PSMD1/SMURF2/SRC/PSMB8
WP_DNA_IRDOUBLE_STRAND_BREAKS_DSBS_AND_CELLULAR_RESPONSE_VIA_ATM	WP_DNA_IRDOUBLE_STRAND_BREAKS_DSBS_AND_CELLULAR_RESPONSE_VIA_ATM	54	0.535941	1.92718	0.0026455	0.028643	0.0227778	2237	tags=37%, list=18%, signal=31%	CHEK1/EXO1/RAD51/PCNA/BLM/E2F1/CDKN2A/BAK1/CDC25C/BID/CHEK2/NBN/ACTL6A/CDK5/PARP1/H2AX/BRCA1/HSF1/BRCA2/PRKDC
REACTOME_COPI_DEPENDENT_GOLGI_TO_ER_RETROGRADE_TRAFFIC	REACTOME_COPI_DEPENDENT_GOLGI_TO_ER_RETROGRADE_TRAFFIC	78	0.539313	2.0822	0.00265252	0.028643	0.0227778	936	tags=19%, list=8%, signal=18%	KIF23/CENPE/KIF18A/KIF11/KIFC1/KIF18B/KIF20A/KIF4A/KIF2C/RACGAP1/KIF15/TUBA4A/KIF20B/TUBA4B/TUBA1C
REACTOME_FCERI_MEDIATED_NF_KB_ACTIVATION	REACTOME_FCERI_MEDIATED_NF_KB_ACTIVATION	77	0.52874	2.04274	0.00265252	0.028643	0.0227778	2620	tags=51%, list=21%, signal=40%	IGLV1-44/IGHV3-48/PSMA7/PSMD3/PSMB9/IGLV6-57/LYN/PSMB5/PSMD7/PSME2/PSMB3/PSMA4/PSMB2/PSMA3/PSMA5/FCER1G/PSMB7/PSMD14/PSME4/SEM1/PRKCQ/PSMB10/PSMD8/PSMC3/PSMD2/PSMB4/PSMC4/RASGRP1/PSMA2/PSMB6/NFKBIA/UBE2D1/CDC34/CUL1/UBE2N/CHUK/PSMD12/PSMA1/PSMD10
REACTOME_METABOLISM_OF_NUCLEOTIDES	REACTOME_METABOLISM_OF_NUCLEOTIDES	78	0.463062	1.7878	0.00265252	0.028643	0.0227778	1649	tags=35%, list=13%, signal=30%	RRM2/NUDT1/CTPS1/TK1/UPP1/TYMS/GMPS/NME1/PNP/GMPR/DTYMK/TXNRD1/PPAT/APRT/DPYS/SAMHD1/UPB1/PAICS/DNPH1/DCK/TXN/ADA/HPRT1/ADSL/NT5C2/AK2/TYMP
REACTOME_SIGNALING_BY_NOTCH4	REACTOME_SIGNALING_BY_NOTCH4	78	0.443978	1.71412	0.00265252	0.028643	0.0227778	2620	tags=37%, list=21%, signal=30%	TACC3/PSMA7/PSMD3/PSMB9/PSMB5/PSMD7/PSME2/PSMB3/PSMA4/PSMB2/PSMA3/PSMA5/PSMB7/PSMD14/YWHAZ/SEM1/PSMB10/PSMD8/PSMC3/RBX1/PSMD2/PSMB4/PSMC4/PSMA2/PSMB6/CUL1/PSMD12/PSMA1/PSMD10
REACTOME_CYCLIN_A_CDK2_ASSOCIATED_EVENTS_AT_S_PHASE_ENTRY	REACTOME_CYCLIN_A_CDK2_ASSOCIATED_EVENTS_AT_S_PHASE_ENTRY	80	0.584826	2.26037	0.00265957	0.028643	0.0227778	1848	tags=40%, list=15%, signal=34%	CCNA2/CDC25A/CCNE1/CKS1B/CCNE2/SKP2/CDC25B/MYC/PSMA7/PSMD3/E2F1/PSMB9/PSMB5/PSMD7/PSME2/PSMB3/PSMA4/CDK4/PSMB2/PSMA3/PSMA5/PSMB7/TFDP1/PSMD14/E2F5/SEM1/PSMB10/PSMD8/PSMC3/PSMD2/PSMB4/PSMC4
REACTOME_DNA_REPLICATION_PRE_INITIATION	REACTOME_DNA_REPLICATION_PRE_INITIATION	80	0.741929	2.86757	0.00265957	0.028643	0.0227778	1902	tags=55%, list=15%, signal=47%	CDC45/MCM10/CDT1/MCM5/MCM2/CDC6/ORC6/ORC1/MCM6/MCM4/DBF4/PSMA7/PSMD3/GMNN/E2F1/PSMB9/PSMB5/CDC7/POLE2/POLA2/MCM7/PSMD7/PRIM1/PSME2/PSMB3/E2F3/PSMA4/PRIM2/MCM3/PSMB2/PSMA3/PSMA5/PSMB7/PSMD14/PSME4/SEM1/PSMB10/PSMD8/PSMC3/PSMD2/PSMB4/POLE3/PSMC4/RPA3
REACTOME_TELOMERE_MAINTENANCE	REACTOME_TELOMERE_MAINTENANCE	80	0.487482	1.88413	0.00265957	0.028643	0.0227778	2517	tags=40%, list=20%, signal=32%	CCNA2/DSCC1/FEN1/RFC4/H2AZ1/H2BC12/PCNA/BLM/DNA2/H2BC11/POLA2/POLR2F/RFC2/PRIM1/RUVBL1/PRIM2/POLD1/H2BC9/RFC3/POLR2K/H2BC3/H2AX/POLD2/POLR2D/GAR1/H3-4/RPA3/NOP10/H2AC4/LIG1/H2AC14/RFC5
REACTOME_HOMOLOGOUS_DNA_PAIRING_AND_STRAND_EXCHANGE	REACTOME_HOMOLOGOUS_DNA_PAIRING_AND_STRAND_EXCHANGE	38	0.612709	2.06711	0.00266667	0.028643	0.0227778	2517	tags=53%, list=20%, signal=42%	RAD51AP1/CHEK1/EXO1/RAD51/RFC4/BLM/DNA2/RFC2/BRIP1/RMI1/RFC3/NBN/XRCC3/BARD1/RPA3/BRCA1/BRCA2/RAD1/RAD51C/RFC5
REACTOME_NS1_MEDIATED_EFFECTS_ON_HOST_PATHWAYS	REACTOME_NS1_MEDIATED_EFFECTS_ON_HOST_PATHWAYS	38	0.542939	1.83173	0.00266667	0.028643	0.0227778	3499	tags=58%, list=28%, signal=42%	ISG15/KPNA2/NUP93/NUP155/SEC13/NUP205/NDC1/NUP62/NUP88/NUP85/NUP50/EIF2AK2/RAE1/NUP42/NUP153/SEH1L/NUP107/KPNA5/NUP37/KPNB1/NUP58/KPNA3
PID_FOXM1_PATHWAY	PID_FOXM1_PATHWAY	39	0.706642	2.4097	0.0026738	0.028643	0.0227778	482	tags=44%, list=4%, signal=42%	FOXM1/CCNB2/NEK2/CCNA2/CDK1/BIRC5/AURKB/CCNB1/PLK1/CCNE1/CKS1B/SKP2/CDC25B/CENPA/MYC/CENPF/CDKN2A
REACTOME_DNA_DAMAGE_BYPASS	REACTOME_DNA_DAMAGE_BYPASS	42	0.520966	1.80273	0.0026738	0.028643	0.0227778	1902	tags=43%, list=15%, signal=36%	DTL/ISG15/PCLAF/RFC4/PCNA/POLE2/RFC2/USP1/POLD1/UFD1/RFC3/USP10/UBE2L6/RBX1/POLD2/POLE3/VCP/RPA3
REACTOME_G2_M_DNA_DAMAGE_CHECKPOINT	REACTOME_G2_M_DNA_DAMAGE_CHECKPOINT	66	0.588299	2.19197	0.0026738	0.028643	0.0227778	1987	tags=41%, list=16%, signal=35%	CDK1/CHEK1/CCNB1/EXO1/RFC4/H2BC12/BLM/DNA2/H2BC11/RFC2/SFN/CDC25C/NSD2/UBE2V2/BRIP1/CHEK2/H2BC9/YWHAZ/RMI1/RFC3/NBN/H2BC3/H2AX/H3-4/BARD1/RPA3/BRCA1
REACTOME_KINESINS	REACTOME_KINESINS	44	0.67444	2.34624	0.0026738	0.028643	0.0227778	1496	tags=41%, list=12%, signal=36%	KIF23/CENPE/KIF18A/KIF11/KIFC1/KIF18B/KIF20A/KIF4A/KIF2C/RACGAP1/KIF15/TUBA4A/KIF20B/TUBA4B/TUBA1C/TUBB3/TUBB4B/TUBA1B
REACTOME_SUMOYLATION_OF_DNA_REPLICATION_PROTEINS	REACTOME_SUMOYLATION_OF_DNA_REPLICATION_PROTEINS	44	0.631092	2.19544	0.0026738	0.028643	0.0227778	2756	tags=50%, list=22%, signal=39%	CDCA8/TOP2A/BIRC5/AURKB/AURKA/PCNA/NUP93/NUP155/SEC13/NUP205/NDC1/NUP62/RANGAP1/INCENP/NUP88/NUP85/NUP50/RAE1/NUP42/NUP153/TOP1/SEH1L
WP_ATM_SIGNALING_PATHWAY	WP_ATM_SIGNALING_PATHWAY	39	0.526741	1.79622	0.0026738	0.028643	0.0227778	1625	tags=28%, list=13%, signal=25%	CDK1/CHEK1/CCNB1/CDC25A/RAD51/CCNE1/CDC25C/BID/CHEK2/NBN/H2AX
WP_DNA_REPLICATION	WP_DNA_REPLICATION	42	0.791723	2.73965	0.0026738	0.028643	0.0227778	1001	tags=55%, list=8%, signal=51%	CDC45/MCM10/CDT1/MCM5/MCM2/CDC6/ORC6/ORC1/MCM6/MCM4/DBF4/RFC4/PCNA/GMNN/CDC7/POLE2/POLA2/MCM7/RFC2/PRIM1/PRIM2/MCM3/POLD1
PID_FANCONI_PATHWAY	PID_FANCONI_PATHWAY	40	0.558702	1.91821	0.00268097	0.028643	0.0227778	2517	tags=48%, list=20%, signal=38%	CHEK1/FANCI/FANCA/RFC4/BLM/FANCE/RFC2/USP1/BRIP1/RMI1/FANCG/RFC3/NBN/H2AX/XRCC3/BRCA1/BRCA2/RAD1/RFC5
REACTOME_CROSS_PRESENTATION_OF_SOLUBLE_EXOGENOUS_ANTIGENS_ENDOSOMES_	REACTOME_CROSS_PRESENTATION_OF_SOLUBLE_EXOGENOUS_ANTIGENS_ENDOSOMES_	47	0.654242	2.29094	0.00268097	0.028643	0.0227778	2786	tags=64%, list=22%, signal=50%	PSMA7/PSMD3/PSMB9/PSMB5/PSMD7/PSME2/PSMB3/PSMA4/PSMB2/PSMA3/PSMA5/PSMB7/FCGR1B/PSMD14/PSME4/MRC1/SEM1/PSMB10/PSMD8/PSMC3/PSMD2/PSMB4/PSMC4/PSMA2/CD207/PSMB6/PSMD12/PSMA1/PSMD10/PSMD1
REACTOME_DEPOSITION_OF_NEW_CENPA_CONTAINING_NUCLEOSOMES_AT_THE_CENTROMERE	REACTOME_DEPOSITION_OF_NEW_CENPA_CONTAINING_NUCLEOSOMES_AT_THE_CENTROMERE	40	0.628269	2.15706	0.00268097	0.028643	0.0227778	2226	tags=48%, list=18%, signal=39%	HJURP/CENPM/CENPN/CENPU/CENPI/OIP5/CENPA/H2AZ1/H2BC12/H2BC11/RUVBL1/H2BC9/MIS18A/H2BC3/H2AX/CENPQ/MIS18BP1/CENPO/H2AC4
REACTOME_INTERLEUKIN_12_SIGNALING	REACTOME_INTERLEUKIN_12_SIGNALING	40	0.548812	1.88426	0.00268097	0.028643	0.0227778	3441	tags=52%, list=28%, signal=38%	LMNB1/IL12RB2/SNRPA1/RALA/IFNG/PSME2/MTAP/LCP1/TALDO1/MIF/MSN/P4HB/IL12B/IL12A/GSTO1/CA1/HNRNPF/AIP/STAT4/HNRNPA2B1/VAMP7
REACTOME_NUCLEAR_ENVELOPE_BREAKDOWN	REACTOME_NUCLEAR_ENVELOPE_BREAKDOWN	47	0.602281	2.10899	0.00268097	0.028643	0.0227778	2383	tags=47%, list=19%, signal=38%	CCNB2/CDK1/CCNB1/LMNB1/PLK1/NUP93/TMPO/NUP155/VRK2/LPIN1/SEC13/NUP205/VRK1/NDC1/BANF1/NUP62/NUP88/NUP85/NUP50/RAE1/NUP42/PRKCA
REACTOME_SNRNP_ASSEMBLY	REACTOME_SNRNP_ASSEMBLY	47	0.542376	1.89922	0.00268097	0.028643	0.0227778	3318	tags=53%, list=27%, signal=39%	NUP93/SNRPD3/SNRPD1/NUP155/SNRPF/SEC13/NUP205/SNRPG/NDC1/SNRPB/GEMIN6/NUP62/NUP88/NUP85/WDR77/NUP50/RAE1/NUP42/NCBP1/NUP153/SNRPD2/SEH1L/NUP107/NUP37/NUP58
WP_BLADDER_CANCER	WP_BLADDER_CANCER	40	0.513094	1.76162	0.00268097	0.028643	0.0227778	2387	tags=45%, list=19%, signal=36%	MMP1/MMP9/CXCL8/MYC/E2F1/CDKN2A/CDK4/UPK3A/VEGFA/CDH1/MAP2K1/TYMP/EGFR/MAP2K2/EGF/MAPK1/DAPK1/NRAS
REACTOME_GENE_SILENCING_BY_RNA	REACTOME_GENE_SILENCING_BY_RNA	81	0.463831	1.79333	0.0027248	0.028643	0.0227778	3427	tags=46%, list=28%, signal=33%	MYBL1/TDRD12/H2AZ1/H2BC12/NUP93/H2BC11/H3C10/POLR2F/NUP155/H2BC9/POLR2K/SEC13/NUP205/H2BC3/NDC1/H2AX/NUP62/DDX4/POLR2D/RAN/NUP88/NUP85/NUP50/H2AC4/RAE1/NUP42/H2AC14/POLR2H/NUP153/SEH1L/NUP107/AGO3/NUP37/POLR2J/NUP58/TDRD1/AGO1
REACTOME_MAPK6_MAPK4_SIGNALING	REACTOME_MAPK6_MAPK4_SIGNALING	82	0.463692	1.79934	0.0027248	0.028643	0.0227778	3294	tags=49%, list=26%, signal=36%	CDK1/MYC/PSMA7/PSMD3/PSMB9/PSMB5/PSMD7/PSME2/PSMB3/PSMA4/PSMB2/PSMA3/PSMA5/PSMB7/PSMD14/PSME4/SEM1/KALRN/PSMB10/PSMD8/PSMC3/PSMD2/ETV4/PSMB4/PSMC4/PSMA2/PSMB6/PRKACB/PSMD12/PSMA1/MAPK6/NCOA3/PSMD10/PSMD1/PRKACG/AGO3/PAK1/PSMB8/XPO1/MAPKAPK5
REACTOME_REGULATION_OF_TP53_ACTIVITY_THROUGH_PHOSPHORYLATION	REACTOME_REGULATION_OF_TP53_ACTIVITY_THROUGH_PHOSPHORYLATION	81	0.455478	1.76103	0.0027248	0.028643	0.0227778	2517	tags=35%, list=20%, signal=28%	TPX2/CCNA2/AURKB/CHEK1/AURKA/EXO1/TAF13/RFC4/BLM/DNA2/RFC2/BRIP1/CHEK2/TAF2/RMI1/RFC3/NBN/CDK5/SSRP1/BARD1/RPA3/BRCA1/CSNK2B/TAF11/TAF4B/RAD1/TAF7L/RFC5
REACTOME_SWITCHING_OF_ORIGINS_TO_A_POST_REPLICATIVE_STATE	REACTOME_SWITCHING_OF_ORIGINS_TO_A_POST_REPLICATIVE_STATE	81	0.693181	2.68007	0.0027248	0.028643	0.0227778	1848	tags=48%, list=15%, signal=41%	UBE2C/UBE2S/CCNA2/CDT1/MCM5/MCM2/CDC6/CCNE1/ORC6/ORC1/CCNE2/MCM6/MCM4/SKP2/PSMA7/PSMD3/PSMB9/PSMB5/MCM7/PSMD7/PSME2/PSMB3/PSMA4/MCM3/PSMB2/PSMA3/PSMA5/PSMB7/PSMD14/PSME4/SEM1/PSMB10/PSMD8/PSMC3/RBX1/PSMD2/PSMB4/ANAPC10/PSMC4
REACTOME_UCH_PROTEINASES	REACTOME_UCH_PROTEINASES	82	0.585893	2.27354	0.0027248	0.028643	0.0227778	2620	tags=49%, list=21%, signal=39%	UCHL1/PSMA7/PSMD3/PSMB9/PSMB5/PSMD7/ADRM1/PSME2/H2AW/PSMB3/RUVBL1/H2AC17/PSMA4/PSMB2/PSMA3/PSMA5/PSMB7/PSMD14/PSME4/SEM1/UCHL5/ACTL6A/PSMB10/PSMD8/PSMC3/PSMD2/PSMB4/PSMC4/BARD1/PSMA2/H2AC4/HCFC1/PSMB6/FOXK2/UCHL3/H2AC14/PSMD12/PSMA1/INO80B/PSMD10
KEGG_PROTEASOME	KEGG_PROTEASOME	41	0.705446	2.42199	0.00273224	0.028643	0.0227778	2513	tags=66%, list=20%, signal=53%	PSMA7/PSMD3/PSMB9/PSMB5/IFNG/PSMD7/PSME2/PSMB3/PSMA4/PSMB2/PSMA3/PSMA5/PSMB7/PSMD14/PSME4/SEM1/PSMB10/PSMD8/PSMC3/PSMD2/PSMB4/PSMC4/PSMA2/PSMB6/PSMD12/POMP/PSMA1
PID_CXCR3_PATHWAY	PID_CXCR3_PATHWAY	41	0.531729	1.82557	0.00273224	0.028643	0.0227778	49	tags=10%, list=0%, signal=10%	CXCL10/CXCL13/CXCL11/CXCL9
REACTOME_ANTIMICROBIAL_PEPTIDES	REACTOME_ANTIMICROBIAL_PEPTIDES	41	0.595147	2.0433	0.00273224	0.028643	0.0227778	1397	tags=37%, list=11%, signal=33%	S100A9/S100A8/S100A7/CAMP/GNLY/LYZ/LCN2/PLA2G2A/PRSS2/PRSS3/PI3/ELANE/TLR1/BPI/SEMG1
WP_METABOLIC_REPROGRAMMING_IN_COLON_CANCER	WP_METABOLIC_REPROGRAMMING_IN_COLON_CANCER	41	0.696412	2.39097	0.00273224	0.028643	0.0227778	1747	tags=63%, list=14%, signal=55%	PSAT1/SHMT2/HK3/GPI/PGD/TKT/TIGAR/PPAT/PSPH/IDH2/GAPDH/PGK1/PAICS/ENO1/G6PD/PGAM1/SLC16A3/SLC2A1/PYCR1/SLC1A5/TALDO1/ACO2/PKM/IDH3A/PDHA1/RPIA
WP_RETINOBLASTOMA_GENE_IN_CANCER	WP_RETINOBLASTOMA_GENE_IN_CANCER	84	0.730638	2.85828	0.00273224	0.028643	0.0227778	1332	tags=51%, list=11%, signal=46%	CDC45/CCNB2/TOP2A/RRM2/CCNA2/CDK1/CDT1/TTK/CHEK1/CCNB1/KIF4A/CDC25A/CCNE1/ORC1/PLK4/CCNE2/MCM6/MCM4/SKP2/RFC4/CDC25B/TYMS/H2AZ1/MYC/PCNA/E2F1/DHFR/STMN1/CDC7/POLE2/MCM7/HMGB2/PRIM1/E2F3/MSH6/CDK4/MCM3/DCK/TFDP1/FANCG/RFC3/MAPK13/SMC2
REACTOME_C_TYPE_LECTIN_RECEPTORS_CLRS_	REACTOME_C_TYPE_LECTIN_RECEPTORS_CLRS_	123	0.375333	1.56329	0.00274725	0.028643	0.0227778	2513	tags=37%, list=20%, signal=29%	MUC16/CLEC7A/PSMA7/PSMD3/PSMB9/MUC5B/LYN/PSMB5/PSMD7/PLCG2/PSME2/PSMB3/PSMA4/CCL17/PSMB2/PSMA3/CCL22/PSMA5/FCER1G/PSMB7/PSMD14/PSME4/SEM1/PSMB10/PSMD8/SYK/PSMC3/PSMD2/PSMB4/CARD9/PSMC4/RELB/PSMA2/PSMB6/NFKBIA/PRKACB/UBE2D1/MUC4/CDC34/NRAS/CUL1/UBE2N/CHUK/PSMD12/PSMA1
REACTOME_HCMV_EARLY_EVENTS	REACTOME_HCMV_EARLY_EVENTS	86	0.473808	1.8542	0.00275482	0.028643	0.0227778	3366	tags=45%, list=27%, signal=33%	EZH2/H2BC12/NUP93/H2BC11/H3C10/TUBA4A/H2AW/H2AC17/TUBA4B/TUBA1C/NUP155/H2BC9/TUBB3/SEC13/NUP205/TUBB4B/H2BC3/TUBA1B/NDC1/NUP62/EGFR/NUP88/NUP85/TUBB1/NUP50/H2AC4/RAE1/NUP42/PML/H2AC14/NUP153/SEH1L/NUP107/RBBP7/ELK1/NUP37/NUP58/TUBB6/RBBP4
REACTOME_RUNX1_REGULATES_TRANSCRIPTION_OF_GENES_INVOLVED_IN_DIFFERENTIATION_OF_HSCS	REACTOME_RUNX1_REGULATES_TRANSCRIPTION_OF_GENES_INVOLVED_IN_DIFFERENTIATION_OF_HSCS	86	0.460086	1.8005	0.00275482	0.028643	0.0227778	2620	tags=44%, list=21%, signal=35%	H2AZ1/H2BC12/PSMA7/PSMD3/PSMB9/H2BC11/H3C10/PSMB5/PSMD7/PSME2/PSMB3/PSMA4/PSMB2/PSMA3/PSMA5/PSMB7/PSMD14/H2BC9/PSME4/SEM1/CBFB/H2BC3/PSMB10/PSMD8/PSMC3/H2AX/PSMD2/ITCH/PSMB4/PSMC4/PSMA2/H2AC4/PSMB6/LMO1/H2AC14/PSMD12/PSMA1/PSMD10
REACTOME_TRNA_PROCESSING	REACTOME_TRNA_PROCESSING	86	0.439363	1.7194	0.00275482	0.028643	0.0227778	3318	tags=45%, list=27%, signal=33%	RPP25/NUP93/CDKAL1/XPOT/TRMU/RPP40/NUP155/EPRS1/HSD17B10/SEC13/C2orf49/NUP205/LAGE3/TRMT11/POP7/NDC1/PUS1/NUP62/DUS2/RAN/POP4/RPP38/PUS7/NUP88/NUP85/NUP50/RAE1/NUP42/POP1/NUP153/SEH1L/RPP30/QTRT2/NUP107/TRIT1/METTL1/TRDMT1/NUP37/NUP58
KEGG_NATURAL_KILLER_CELL_MEDIATED_CYTOTOXICITY	KEGG_NATURAL_KILLER_CELL_MEDIATED_CYTOTOXICITY	118	0.386985	1.60952	0.00278552	0.028643	0.0227778	3290	tags=42%, list=26%, signal=31%	GZMB/LCK/PRF1/KLRC3/CD247/KIR2DS1/IFNG/PLCG2/KLRD1/KIR2DL3/ULBP2/KIR2DS5/BID/ITGB2/NCR3/ICAM1/SH2D1A/CD48/LCP2/FCER1G/RAC2/IFNA21/SYK/MAP2K1/TNF/HLA-G/FASLG/TYROBP/MAP2K2/FCGR3B/MAPK1/SOS1/MICB/NCR1/PRKCA/NRAS/PRKCG/KIR2DL4/NFATC3/CD244/CASP3/TNFRSF10B/PAK1/HLA-B/IFNAR2/PPP3R1/PRKCB/GRB2/IFNA1/KIR2DL2
REACTOME_GLUCOSE_METABOLISM	REACTOME_GLUCOSE_METABOLISM	87	0.446416	1.74963	0.00278552	0.028643	0.0227778	3561	tags=55%, list=29%, signal=40%	PFKP/NUP93/HK3/GAPDHS/SLC25A1/GPI/TPI1/GAPDH/PGK1/NUP155/ENO1/PGAM1/PFKFB2/SEC13/PCK2/MDH1/PFKFB4/NUP205/PKM/SLC37A4/NDC1/GOT1/NUP62/HK2/SLC25A13/NUP88/NUP85/SLC37A1/NUP50/RAE1/PRKACB/NUP42/SLC25A10/PGK2/NUP153/SEH1L/ENO3/PFKL/GCKR/PRKACG/NUP107/PFKFB3/NUP37/NUP58/FBP2/MDH2/PKLR/ALDOB
REACTOME_CLEC7A_DECTIN_1_SIGNALING	REACTOME_CLEC7A_DECTIN_1_SIGNALING	92	0.439532	1.74509	0.00280112	0.028643	0.0227778	2786	tags=45%, list=22%, signal=35%	CLEC7A/PSMA7/PSMD3/PSMB9/PSMB5/PSMD7/PLCG2/PSME2/PSMB3/PSMA4/CCL17/PSMB2/PSMA3/CCL22/PSMA5/PSMB7/PSMD14/PSME4/SEM1/PSMB10/PSMD8/SYK/PSMC3/PSMD2/PSMB4/CARD9/PSMC4/RELB/PSMA2/PSMB6/NFKBIA/UBE2D1/CDC34/CUL1/UBE2N/CHUK/PSMD12/PSMA1/PSMD10/NFATC3/PSMD1
REACTOME_DNA_DOUBLE_STRAND_BREAK_REPAIR	REACTOME_DNA_DOUBLE_STRAND_BREAK_REPAIR	129	0.49596	2.0848	0.00280112	0.028643	0.0227778	1987	tags=34%, list=16%, signal=29%	RAD51AP1/CCNA2/CHEK1/EXO1/RAD51/FEN1/TIPIN/RFC4/KPNA2/H2BC12/PCNA/BLM/DNA2/H2BC11/POLE2/RFC2/EYA4/NSD2/POLD1/UBE2V2/EYA3/BRIP1/CHEK2/ERCC4/H2BC9/RMI1/RFC3/EYA1/TIMELESS/NBN/CLSPN/H2BC3/PARP1/H2AX/PPP4C/POLD2/POLE3/XRCC3/H3-4/PPP5C/BARD1/RPA3/POLQ/BRCA1
REACTOME_HOST_INTERACTIONS_OF_HIV_FACTORS	REACTOME_HOST_INTERACTIONS_OF_HIV_FACTORS	122	0.585217	2.43186	0.00280112	0.028643	0.0227778	3318	tags=57%, list=27%, signal=42%	HMGA1/LCK/PSMA7/NUP93/HCK/PSMD3/PSMB9/CD247/PSMB5/RANBP1/PSMD7/PSME2/PSMB3/SLC25A5/RCC1/PSMA4/DOCK2/NUP155/PSMB2/PSMA3/PSMA5/PSMB7/PSIP1/PSMD14/CD28/PSME4/SEM1/SEC13/NUP205/PSMB10/PSMD8/ELOC/NDC1/BANF1/PSMC3/NUP62/RBX1/RANGAP1/PSMD2/AP1S1/PSMB4/PSMC4/RAN/AP1G1/APOBEC3G/NUP88/NUP85/PSMA2/NUP50/AP2S1/PSMB6/RAE1/NUP42/PSMD12/PSMA1/PSMD10/NUP153/CCNT1/SEH1L/AP1B1/PSMD1/NUP107/NPM1/CD8B/PSMB8/XPO1/NUP…
REACTOME_INTERLEUKIN_1_SIGNALING	REACTOME_INTERLEUKIN_1_SIGNALING	93	0.46306	1.8466	0.00280112	0.028643	0.0227778	3176	tags=51%, list=26%, signal=38%	IL1R2/RIPK2/PSMA7/PSMD3/IRAK1/PSMB9/PSMB5/PSMD7/PSME2/PSMB3/S100A12/PSMA4/PSMB2/PSMA3/PSMA5/PSMB7/PSMD14/NFKBIB/PSME4/S100B/SEM1/PSMB10/PSMD8/PSMC3/MAP2K1/RBX1/PSMD2/PSMB4/PSMC4/IL1RAP/PSMA2/PSMB6/NFKBIA/PELI1/CUL1/UBE2N/CHUK/PSMD12/PSMA1/PSMD10/PSMD1/IL1A/TOLLIP/MAP3K8/NOD2/PSMB8/MYD88
REACTOME_MITOTIC_SPINDLE_CHECKPOINT	REACTOME_MITOTIC_SPINDLE_CHECKPOINT	92	0.70179	2.78634	0.00280112	0.028643	0.0227778	449	tags=27%, list=4%, signal=26%	CDCA8/CDC20/CENPE/NDC80/UBE2C/SKA1/CENPM/CENPN/UBE2S/ERCC6L/MAD2L1/KIF18A/BIRC5/AURKB/KIF2C/PLK1/BUB1B/ZWINT/CENPU/SPC25/CENPI/CENPA/BUB1/CENPF/ZWILCH
REACTOME_RESOLUTION_OF_SISTER_CHROMATID_COHESION	REACTOME_RESOLUTION_OF_SISTER_CHROMATID_COHESION	106	0.666868	2.73252	0.00280112	0.028643	0.0227778	936	tags=29%, list=8%, signal=27%	CDCA8/CDC20/CENPE/CCNB2/NDC80/SKA1/CENPM/CENPN/CDK1/ERCC6L/MAD2L1/KIF18A/BIRC5/AURKB/CCNB1/KIF2C/PLK1/BUB1B/ZWINT/CENPU/SPC25/CENPI/CENPA/BUB1/CENPF/ZWILCH/TUBA4A/DSN1/KNTC1/TUBA4B/TUBA1C
REACTOME_SIGNALING_BY_THE_B_CELL_RECEPTOR_BCR_	REACTOME_SIGNALING_BY_THE_B_CELL_RECEPTOR_BCR_	106	0.461863	1.8925	0.00280112	0.028643	0.0227778	2513	tags=42%, list=20%, signal=34%	IGLV1-44/IGHV3-48/IGHM/PSMA7/PSMD3/PSMB9/IGLV6-57/LYN/PSMB5/IGHD/PSMD7/PLCG2/PSME2/CD79B/PSMB3/PSMA4/PSMB2/PSMA3/PSMA5/PSMB7/PSMD14/NFKBIB/PSME4/SEM1/PSMB10/CD19/PSMD8/NCK1/SYK/PSMC3/NFKBIE/PSMD2/PSMB4/PSMC4/RASGRP1/PSMA2/FKBP1A/SOS1/PSMB6/NFKBIA/NRAS/CUL1/CHUK/PSMD12/PSMA1
REACTOME_TNFR2_NON_CANONICAL_NF_KB_PATHWAY	REACTOME_TNFR2_NON_CANONICAL_NF_KB_PATHWAY	92	0.549137	2.18025	0.00280112	0.028643	0.0227778	2620	tags=47%, list=21%, signal=37%	TNFRSF11A/PSMA7/PSMD3/BIRC3/PSMB9/LTB/PSMB5/TNFRSF17/CD40LG/PSMD7/PSME2/PSMB3/PSMA4/PSMB2/PSMA3/PSMA5/PSMB7/PSMD14/PSME4/CD27/SEM1/PSMB10/PSMD8/PSMC3/TNF/LTA/PSMD2/LTBR/PSMB4/PSMC4/TRAF2/RELB/TNFRSF4/FASLG/PSMA2/TNFRSF1B/CD40/PSMB6/CUL1/CHUK/PSMD12/PSMA1/PSMD10
REACTOME_INTERLEUKIN_1_FAMILY_SIGNALING	REACTOME_INTERLEUKIN_1_FAMILY_SIGNALING	125	0.384831	1.60619	0.00280899	0.028643	0.0227778	2821	tags=40%, list=23%, signal=31%	IL1R2/RIPK2/PSMA7/PSMD3/IRAK1/PSMB9/PSMB5/PSMD7/PSME2/PSMB3/S100A12/PTPN7/PSMA4/PSMB2/PSMA3/PSMA5/PSMB7/PSMD14/IL18RAP/NFKBIB/PSME4/S100B/SEM1/PSMB10/PSMD8/PSMC3/MAP2K1/RBX1/PSMD2/PSMB4/PSMC4/IL1RL2/IL1RAP/IL13/CASP1/PSMA2/PSMB6/PTPN2/NFKBIA/PELI1/IL36G/CUL1/UBE2N/CHUK/PSMD12/PSMA1/PSMD10/PTPN4/PSMD1/IL1A
WP_REGULATION_OF_TOLLLIKE_RECEPTOR_SIGNALING_PATHWAY	WP_REGULATION_OF_TOLLLIKE_RECEPTOR_SIGNALING_PATHWAY	125	0.394481	1.64647	0.00280899	0.028643	0.0227778	2818	tags=34%, list=23%, signal=26%	CXCL10/CXCL11/CXCL9/PLK1/CXCL8/CCL5/TREM1/STAT1/TLR8/CCL4/IRAK1/CD86/CD180/TLR1/SPP1/LBP/MAPK13/TNFAIP3/CD14/IFNA21/SYK/MAP2K1/TNF/IL6/TLR2/FADD/MAP2K2/CD40/MAPK1/NFKBIA/PELI1/IKBKE/IL12B/SOCS1/CHUK/SFTPD/IL12A/MAPK12/TLR6/MAP2K3/IRF5/MAPK14
KEGG_OOCYTE_MEIOSIS	KEGG_OOCYTE_MEIOSIS	91	0.464704	1.83477	0.00282486	0.028643	0.0227778	895	tags=21%, list=7%, signal=20%	CDC20/CCNB2/CDK1/MAD2L1/CALML5/AURKA/CCNB1/PTTG1/PLK1/ESPL1/CCNE1/CCNE2/BUB1/FBXO5/ADCY8/PRKX/PPP1CA/PKMYT1/CDC25C
KEGG_TOLL_LIKE_RECEPTOR_SIGNALING_PATHWAY	KEGG_TOLL_LIKE_RECEPTOR_SIGNALING_PATHWAY	97	0.415798	1.66691	0.00283286	0.028643	0.0227778	2818	tags=35%, list=23%, signal=27%	CXCL10/CXCL11/CXCL9/CXCL8/CCL5/STAT1/TLR8/CCL4/IRAK1/CD86/TLR1/SPP1/LBP/MAPK13/CD14/IFNA21/MAP2K1/TNF/IL6/TLR2/FADD/MAP2K2/CD40/MAPK1/NFKBIA/IKBKE/IL12B/CHUK/IL12A/MAPK12/TLR6/MAP2K3/IRF5/MAPK14
REACTOME_FACTORS_INVOLVED_IN_MEGAKARYOCYTE_DEVELOPMENT_AND_PLATELET_PRODUCTION	REACTOME_FACTORS_INVOLVED_IN_MEGAKARYOCYTE_DEVELOPMENT_AND_PLATELET_PRODUCTION	127	0.406039	1.69921	0.00283286	0.028643	0.0227778	1538	tags=21%, list=12%, signal=19%	KIF23/CENPE/KIF18A/KIF11/KIFC1/KIF18B/KIF20A/KIF4A/KIF2C/RACGAP1/KIF15/H3C10/TUBA4A/KIF20B/MAFF/HDAC2/TUBA4B/TUBA1C/DOCK2/DOCK3/IRF1/TUBB3/TUBB4B/CDK5/TUBA1B/KDM1A/IFNA21
REACTOME_RHO_GTPASES_ACTIVATE_FORMINS	REACTOME_RHO_GTPASES_ACTIVATE_FORMINS	119	0.604701	2.50859	0.00283286	0.028643	0.0227778	936	tags=24%, list=8%, signal=23%	CDCA8/CDC20/CENPE/NDC80/SKA1/CENPM/CENPN/ERCC6L/MAD2L1/KIF18A/BIRC5/AURKB/KIF2C/PLK1/BUB1B/ZWINT/CENPU/SPC25/CENPI/CENPA/BUB1/CENPF/ZWILCH/TUBA4A/DSN1/KNTC1/DIAPH3/TUBA4B/TUBA1C
REACTOME_S_PHASE	REACTOME_S_PHASE	144	0.653685	2.76714	0.00283286	0.028643	0.0227778	1766	tags=45%, list=14%, signal=39%	CDC45/UBE2C/UBE2S/CCNA2/GINS1/CDT1/GINS2/MCM5/MCM2/CDC25A/CDC6/CCNE1/ORC6/ORC1/CKS1B/CCNE2/MCM6/MCM4/FEN1/SKP2/RFC4/CDC25B/GINS4/MYC/PCNA/PSMA7/GINS3/PSMD3/E2F1/PSMB9/DNA2/PSMB5/POLE2/POLA2/MCM7/PSMD7/RFC2/PRIM1/PSME2/PSMB3/PSMA4/CDK4/PRIM2/MCM3/POLD1/PSMB2/PSMA3/RAD21/PSMA5/PSMB7/TFDP1/PSMD14/E2F5/PSME4/RFC3/SEM1/PSMB10/PSMD8/PSMC3/RBX1/POLD2/PSMD2/PSMB4/ANAPC10/POLE3
WP_CELL_CYCLE	WP_CELL_CYCLE	111	0.662957	2.71952	0.00283286	0.028643	0.0227778	1233	tags=40%, list=10%, signal=36%	CDC45/CDC20/CCNB2/CCNA2/CDK1/TTK/CHEK1/CCNB1/MCM5/PTTG1/MCM2/CDC25A/CDC6/PLK1/ESPL1/CCNE1/ORC6/ORC1/CCNE2/MCM6/MCM4/DBF4/SKP2/CDC25B/BUB1/MYC/PCNA/E2F1/CDKN2A/CDC7/MCM7/SFN/HDAC2/E2F3/CDKN2C/PKMYT1/CDC25C/CDK4/MCM3/RAD21/CHEK2/TFDP1/E2F5/YWHAZ
WP_TOLLLIKE_RECEPTOR_SIGNALING_PATHWAY	WP_TOLLLIKE_RECEPTOR_SIGNALING_PATHWAY	97	0.437801	1.75512	0.00283286	0.028643	0.0227778	2818	tags=36%, list=23%, signal=28%	CXCL10/CXCL11/CXCL9/CXCL8/CCL5/STAT1/TLR8/CCL4/IRAK1/CD86/TLR1/SPP1/LBP/NFKBIB/MAPK13/CD14/IFNA21/MAP2K1/TNF/IL6/TLR2/FADD/MAP2K2/CD40/MAPK1/NFKBIA/IKBKE/IL12B/CHUK/IL12A/MAPK12/TLR6/MAP2K3/IRF5/MAPK14
REACTOME_IMMUNOREGULATORY_INTERACTIONS_BETWEEN_A_LYMPHOID_AND_A_NON_LYMPHOID_CELL	REACTOME_IMMUNOREGULATORY_INTERACTIONS_BETWEEN_A_LYMPHOID_AND_A_NON_LYMPHOID_CELL	107	0.403986	1.65286	0.00284091	0.028643	0.0227778	2543	tags=45%, list=20%, signal=36%	ITGB7/IGLV1-44/IGHV3-48/TREM1/SELL/SLAMF7/SIGLEC1/CD3G/LILRB1/CD247/CD3D/IGLV6-57/KIR2DS1/VCAM1/CD40LG/LAIR1/KLRD1/CD8A/KIR2DL3/CD300A/LILRB2/CD96/LILRA4/ITGB2/CD3E/NCR3/ICAM1/SH2D1A/CDH1/CD19/CD33/CD1D/CRTAM/PVR/KLRB1/FCGR2B/HLA-G/CXADR/LAIR2/TYROBP/CD40/MICB/NCR1/HLA-F/LILRA6/KLRF1/PILRA/SFTPD
REACTOME_CHROMOSOME_MAINTENANCE	REACTOME_CHROMOSOME_MAINTENANCE	101	0.547294	2.21829	0.002849	0.028643	0.0227778	2226	tags=40%, list=18%, signal=33%	HJURP/CENPM/CENPN/CCNA2/CENPU/DSCC1/CENPI/OIP5/FEN1/RFC4/CENPA/H2AZ1/H2BC12/PCNA/BLM/DNA2/H2BC11/POLA2/POLR2F/RFC2/PRIM1/RUVBL1/PRIM2/POLD1/H2BC9/RFC3/POLR2K/MIS18A/H2BC3/H2AX/POLD2/CENPQ/POLR2D/GAR1/H3-4/RPA3/MIS18BP1/NOP10/CENPO/H2AC4
REACTOME_DNA_REPLICATION	REACTOME_DNA_REPLICATION	117	0.723084	2.99093	0.002849	0.028643	0.0227778	1766	tags=53%, list=14%, signal=46%	CDC45/MCM10/UBE2C/UBE2S/CCNA2/GINS1/CDT1/GINS2/MCM5/MCM2/CDC6/CCNE1/ORC6/ORC1/CCNE2/MCM6/MCM4/FEN1/DBF4/SKP2/RFC4/GINS4/PCNA/PSMA7/GINS3/PSMD3/GMNN/E2F1/PSMB9/DNA2/PSMB5/CDC7/POLE2/POLA2/MCM7/PSMD7/RFC2/PRIM1/PSME2/PSMB3/E2F3/PSMA4/PRIM2/MCM3/POLD1/PSMB2/PSMA3/PSMA5/PSMB7/PSMD14/PSME4/RFC3/SEM1/PSMB10/PSMD8/PSMC3/RBX1/POLD2/PSMD2/PSMB4/ANAPC10/POLE3
REACTOME_HCMV_INFECTION	REACTOME_HCMV_INFECTION	101	0.434388	1.76066	0.002849	0.028643	0.0227778	3366	tags=41%, list=27%, signal=30%	EZH2/H2BC12/NUP93/H2BC11/H3C10/TUBA4A/H2AW/H2AC17/TUBA4B/TUBA1C/NUP155/H2BC9/TUBB3/SEC13/NUP205/TUBB4B/H2BC3/TUBA1B/NDC1/NUP62/EGFR/VPS37B/NUP88/NUP85/TUBB1/NUP50/CHMP1A/H2AC4/RAE1/NUP42/PML/H2AC14/NUP153/SEH1L/NUP107/RBBP7/ELK1/NUP37/NUP58/TUBB6/RBBP4
REACTOME_MITOTIC_PROPHASE	REACTOME_MITOTIC_PROPHASE	96	0.515911	2.06105	0.002849	0.028643	0.0227778	2756	tags=43%, list=22%, signal=34%	CCNB2/CDK1/CCNB1/LMNB1/PLK1/H2AZ1/H2BC12/NUP93/H2BC11/NCAPG2/H3C10/TMPO/NCAPD3/SMC4/NUP155/VRK2/LPIN1/H2BC9/SMC2/SEC13/NUP205/H2BC3/VRK1/NDC1/BANF1/H2AX/NUP62/H3-4/NUP88/NUP85/NUP50/H2AC4/MAPK1/RAE1/NUP42/PRKCA/H2AC14/MCPH1/NUP153/NCAPH2/SEH1L
REACTOME_GOLGI_TO_ER_RETROGRADE_TRANSPORT	REACTOME_GOLGI_TO_ER_RETROGRADE_TRANSPORT	108	0.458701	1.87309	0.00285714	0.028643	0.0227778	936	tags=14%, list=8%, signal=13%	KIF23/CENPE/KIF18A/KIF11/KIFC1/KIF18B/KIF20A/KIF4A/KIF2C/RACGAP1/KIF15/TUBA4A/KIF20B/TUBA4B/TUBA1C
REACTOME_HOMOLOGY_DIRECTED_REPAIR	REACTOME_HOMOLOGY_DIRECTED_REPAIR	102	0.558107	2.26272	0.00286533	0.028643	0.0227778	1987	tags=37%, list=16%, signal=32%	RAD51AP1/CCNA2/CHEK1/EXO1/RAD51/FEN1/TIPIN/RFC4/H2BC12/PCNA/BLM/DNA2/H2BC11/POLE2/RFC2/NSD2/POLD1/UBE2V2/BRIP1/ERCC4/H2BC9/RMI1/RFC3/TIMELESS/NBN/CLSPN/H2BC3/PARP1/H2AX/PPP4C/POLD2/POLE3/XRCC3/H3-4/BARD1/RPA3/POLQ/BRCA1
REACTOME_MITOTIC_G1_PHASE_AND_G1_S_TRANSITION	REACTOME_MITOTIC_G1_PHASE_AND_G1_S_TRANSITION	142	0.701332	2.94979	0.00286533	0.028643	0.0227778	1154	tags=41%, list=9%, signal=37%	CDC45/MCM10/MYBL2/TOP2A/RRM2/CCNA2/CDK1/CDT1/CCNB1/MCM5/MCM2/CDC25A/CDC6/TK1/CCNE1/ORC6/ORC1/CKS1B/CCNE2/MCM6/MCM4/DBF4/SKP2/TYMS/MYC/PCNA/PPP2R3B/PSMA7/PSMD3/FBXO5/GMNN/E2F1/CDKN2A/PSMB9/DHFR/LYN/PSMB5/CDC7/POLE2/POLA2/MCM7/PSMD7/PRIM1/PSME2/PSMB3/E2F3/CDKN2C/PSMA4/CDK4/PRIM2/MCM3/PSMB2/PSMA3/PSMA5/PSMB7/TFDP1/PSMD14/E2F5
REACTOME_TCR_SIGNALING	REACTOME_TCR_SIGNALING	109	0.520107	2.1271	0.00286533	0.028643	0.0227778	2513	tags=48%, list=20%, signal=38%	TRAT1/LCK/HLA-DRB4/RIPK2/FYB1/PSMA7/CD3G/PSMD3/PSMB9/CD247/CD3D/PSMB5/PSMD7/PLCG2/ITK/PSME2/PSMB3/PSMA4/PTPRC/CD3E/PSMB2/PSMA3/LCP2/PSMA5/PSMB7/PSMD14/PSME4/SEM1/PRKCQ/CSK/PSMB10/PSMD8/PTPN22/NCK1/PSMC3/PSMD2/WAS/PSMB4/HLA-DQB1/PSMC4/PTPRJ/PSMA2/GRAP2/PSMB6/NFKBIA/UBE2D1/CDC34/CUL1/UBE2N/CHUK/PSMD12/PSMA1
KEGG_CELL_CYCLE	KEGG_CELL_CYCLE	114	0.669221	2.75053	0.00287356	0.028643	0.0227778	1233	tags=40%, list=10%, signal=37%	CDC45/CDC20/CCNB2/CCNA2/CDK1/MAD2L1/TTK/CHEK1/CCNB1/MCM5/PTTG1/MCM2/CDC25A/CDC6/PLK1/BUB1B/ESPL1/CCNE1/ORC6/ORC1/CCNE2/MCM6/MCM4/DBF4/SKP2/CDC25B/BUB1/MYC/PCNA/E2F1/CDKN2A/CDC7/MCM7/SFN/HDAC2/E2F3/CDKN2C/PKMYT1/CDC25C/CDK4/MCM3/RAD21/CHEK2/TFDP1/E2F5/YWHAZ
REACTOME_MHC_CLASS_II_ANTIGEN_PRESENTATION	REACTOME_MHC_CLASS_II_ANTIGEN_PRESENTATION	105	0.497027	2.03099	0.00287356	0.028643	0.0227778	1496	tags=25%, list=12%, signal=22%	KIF23/CENPE/KIF18A/KIF11/KIF20A/LAG3/KIF4A/KIF2C/RACGAP1/SPTBN2/CTSV/KIF15/CTSC/HLA-DRB4/HLA-DOB/IFI30/TUBA4A/CTSS/LGMN/TUBA4B/TUBA1C/CTSL/TUBB3/SEC13/TUBB4B/TUBA1B
REACTOME_ANTIGEN_PROCESSING_CROSS_PRESENTATION	REACTOME_ANTIGEN_PROCESSING_CROSS_PRESENTATION	94	0.532007	2.11191	0.00288184	0.028643	0.0227778	2786	tags=55%, list=22%, signal=43%	CTSV/TAP1/PSMA7/PSMD3/PSMB9/PSMB5/CYBA/CTSS/PSMD7/NCF2/SEC61G/PSME2/PSMB3/SEC61A2/PSMA4/TLR1/PSMB2/PSMA3/PSMA5/PSMB7/FCGR1B/CTSL/PSMD14/PSME4/MRC1/NCF4/SEM1/TAP2/PSMB10/PSMD8/CD14/PSMC3/SEC61B/TLR2/PSMD2/PSMB4/PSMC4/CYBB/HLA-G/PSMA2/CD207/PSMB6/HLA-F/SEC61A1/CHUK/PSMD12/PSMA1/PSMD10/TLR6/CALR/PDIA3/PSMD1
REACTOME_CELLULAR_SENESCENCE	REACTOME_CELLULAR_SENESCENCE	146	0.411726	1.74364	0.00288184	0.028643	0.0227778	1863	tags=25%, list=15%, signal=21%	UBE2C/UBE2S/CCNA2/EZH2/LMNB1/CXCL8/HMGA1/CCNE1/CCNE2/H2AZ1/H2BC12/E2F1/CDKN2A/CEBPB/H2BC11/H3C10/H1-1/H1-2/E2F3/CDKN2C/CBX2/H1-4/CDK4/HIRA/H1-5/TFDP1/TXN/H2BC9/NBN/H2BC3/H2AX/CDKN2B/IL6/ANAPC10/H3-4/H1-3
REACTOME_HIV_LIFE_CYCLE	REACTOME_HIV_LIFE_CYCLE	134	0.376118	1.56781	0.00290698	0.0287677	0.022877	3318	tags=40%, list=27%, signal=30%	HMGA1/TAF13/FEN1/NUP93/GTF2A1/RANBP1/POLR2F/ELOA2/RCC1/NUP155/CCR5/PSIP1/TAF2/POLR2K/SEC13/NUP205/ELOC/NDC1/BANF1/NUP62/RANGAP1/SSRP1/CXCR4/NELFCD/POLR2D/RAN/VPS37B/NUP88/NUP85/NUP50/TAF11/TAF4B/RAE1/NUP42/RNGTT/LIG1/TAF7L/NCBP1/GTF2E1/POLR2H/GTF2A2/NUP153/CCNT1/ELOA/RNMT/SEH1L/NUP107/ELL/XPO1/NUP37/NMT2/CD4/POLR2J/NUP58
REACTOME_G2_M_CHECKPOINTS	REACTOME_G2_M_CHECKPOINTS	135	0.686839	2.86067	0.00295858	0.0290057	0.0230662	1902	tags=48%, list=15%, signal=41%	CDC45/MCM10/CCNB2/CDK1/CHEK1/CCNB1/MCM5/MCM2/CDC25A/CDC6/GTSE1/EXO1/ORC6/ORC1/MCM6/MCM4/DBF4/RFC4/H2BC12/PSMA7/PSMD3/BLM/PSMB9/DNA2/H2BC11/PSMB5/CDC7/MCM7/PSMD7/RFC2/PSME2/SFN/PSMB3/PKMYT1/CDC25C/PSMA4/NSD2/MCM3/UBE2V2/PSMB2/PSMA3/BRIP1/PSMA5/PSMB7/CHEK2/PSMD14/H2BC9/YWHAZ/RMI1/PSME4/RFC3/SEM1/NBN/CLSPN/H2BC3/PSMB10/PSMD8/PSMC3/H2AX/PSMD2/PSMB4/H3-4/PSMC4/BARD1/RPA3
REACTOME_PROGRAMMED_CELL_DEATH	REACTOME_PROGRAMMED_CELL_DEATH	166	0.410064	1.76978	0.003003	0.0290057	0.0230662	2513	tags=37%, list=20%, signal=30%	GZMB/LMNB1/PSMA7/PKP1/PSMD3/E2F1/BIRC3/CDKN2A/PSMB9/STK26/H1-1/PSMB5/PSMD7/HMGB2/H1-2/PSME2/SFN/PSMB3/CYCS/BAK1/H1-4/PSMA4/BID/H1-5/PSMB2/PSMA3/PSMA5/PSMB7/TFDP1/PSMD14/DNM1L/YWHAZ/PSME4/SEM1/PRKCQ/CLSPN/CDH1/PSMB10/PSMD8/CD14/TP53BP2/PSMC3/PSMD2/FADD/PSMB4/PSMC4/H1-3/DSG3/TRAF2/TJP2/AVEN/FASLG/PSMA2/MAGED1/MAPK1/PSMB6/BCL2L11/DAPK1/PMAIP1/BCAP31/PSMD12/PSMA1
REACTOME_MITOTIC_PROMETAPHASE	REACTOME_MITOTIC_PROMETAPHASE	171	0.55946	2.42296	0.00301205	0.0290057	0.0230662	1339	tags=26%, list=11%, signal=24%	CDCA8/CDC20/CENPE/CCNB2/NDC80/NCAPH/SKA1/NEK2/CENPM/CENPN/CDK1/ERCC6L/MAD2L1/KIF18A/BIRC5/NCAPG/AURKB/CCNB1/KIF2C/PLK1/BUB1B/ZWINT/CENPU/SPC25/CENPI/PLK4/HAUS6/NCAPD2/CENPA/BUB1/CENPF/ZWILCH/TUBA4A/DSN1/KNTC1/TUBA4B/SMC4/TUBA1C/RAD21/TUBB/TUBG1/TUBB3/SPDL1/SMC2/SEC13
REACTOME_INTERFERON_SIGNALING	REACTOME_INTERFERON_SIGNALING	182	0.389459	1.70241	0.0030303	0.0290057	0.0230662	2460	tags=34%, list=20%, signal=28%	ISG20/GBP1/USP18/ISG15/MX1/IFI6/STAT1/KPNA2/HLA-DRB4/IFI30/RSAD2/IFI27/NUP93/IFIT3/HERC5/VCAM1/OAS1/OAS3/IFNG/OASL/MT2A/MX2/SAMHD1/NUP155/ICAM1/OAS2/IRF8/FCGR1B/IRF1/DDX58/GBP2/TRIM46/IFIT1/SEC13/NUP205/IFIT2/ABCE1/IFNA21/NDC1/UBE2L6/EIF4A3/NUP62/HLA-DQB1/HLA-G/SOCS3/NUP88/NUP85/TRIM2/EIF4G1/PTAFR/XAF1/NUP50/EIF2AK2/PTPN2/RAE1/NUP42/HLA-F/IRF9/TRIM14/PML/SOCS1/UBE2N
REACTOME_SEPARATION_OF_SISTER_CHROMATIDS	REACTOME_SEPARATION_OF_SISTER_CHROMATIDS	162	0.643648	2.75842	0.00304878	0.0290057	0.0230662	1765	tags=38%, list=14%, signal=33%	CDCA8/CDC20/CENPE/NDC80/UBE2C/SKA1/CENPM/CENPN/UBE2S/ERCC6L/MAD2L1/KIF18A/BIRC5/AURKB/PTTG1/KIF2C/PLK1/BUB1B/ZWINT/CENPU/SPC25/CENPI/ESPL1/CENPA/BUB1/CENPF/PSMA7/PSMD3/ZWILCH/PSMB9/PSMB5/TUBA4A/PSMD7/DSN1/KNTC1/PSME2/PSMB3/TUBA4B/PSMA4/TUBA1C/PSMB2/PSMA3/RAD21/PSMA5/PSMB7/PSMD14/PSME4/TUBB3/SEM1/SPDL1/SEC13/TUBB4B/PSMB10/PSMD8/TUBA1B/PSMC3/RANGAP1/INCENP/PSMD2/CENPQ/PSMB4/ANAPC10
REACTOME_DISEASES_OF_GLYCOSYLATION	REACTOME_DISEASES_OF_GLYCOSYLATION	109	-0.429157	-1.62421	0.00306279	0.0290057	0.0230662	1569	tags=22%, list=13%, signal=19%	HEXA/THSD4/ADAMTS20/ALG13/GPC1/MUC7/LUM/THSD7A/PRELP/MUC6/SEMA5A/THBS2/ADAMTS5/HSPG2/VCAN/BGN/SPON1/GPC4/FMOD/DCN/MUC1/KERA/OMD/OGN
REACTOME_INTEGRATION_OF_ENERGY_METABOLISM	REACTOME_INTEGRATION_OF_ENERGY_METABOLISM	99	-0.448585	-1.67403	0.00306748	0.0290057	0.0230662	2824	tags=32%, list=23%, signal=25%	PLCB1/PRKAG2/ITPR2/ADCY9/GNG7/CACNB2/GNB5/CACNA1E/ADCY1/GNAQ/PRKAA2/ADCY2/STK11/ACSL3/CD36/VAMP2/KCNS3/GNA14/RAPGEF3/STXBP1/PRKAR2B/GNG12/ABCC8/CACNA1C/ACACB/RAPGEF4/GNG11/ADRA2A/CACNA2D2/CACNA1D/ADIPOQ/ITPR1
REACTOME_SIGNALING_BY_NOTCH	REACTOME_SIGNALING_BY_NOTCH	178	0.406479	1.76779	0.00307692	0.0290057	0.0230662	2513	tags=33%, list=20%, signal=27%	DLGAP5/TACC3/GZMB/FABP7/STAT1/H2AZ1/MYC/H2BC12/PSMA7/PSMD3/E2F1/PSMB9/H2BC11/H3C10/YBX1/PSMB5/PSMD7/PSME2/PSMB3/HDAC2/E2F3/PSMA4/PSMB2/PSMA3/PSMA5/PSMB7/TFDP1/PSMD14/TLE1/H2BC9/ARRB2/YWHAZ/CDK8/SEM1/H2BC3/PSMB10/PSMD8/ST3GAL4/PSMC3/H2AX/RBX1/PSMD2/ITCH/FCER2/PSMB4/HIF1A/PSMC4/EGFR/MDK/PSMA2/EGF/H2AC4/PSMB6/HDAC9/CUL1/H2AC14/PSMD12/TMED2/PSMA1
REACTOME_DEGRADATION_OF_THE_EXTRACELLULAR_MATRIX	REACTOME_DEGRADATION_OF_THE_EXTRACELLULAR_MATRIX	121	-0.414808	-1.59877	0.00308166	0.0290057	0.0230662	1932	tags=35%, list=16%, signal=30%	CAPN3/CAPN10/COL4A6/NID1/COL6A1/CAST/COL11A1/COL18A1/COL2A1/COL15A1/MMP3/LAMB1/MMP13/COL1A2/CTSG/COL1A1/TMPRSS6/COL6A3/COL8A1/COL3A1/COL5A3/MMP10/COL5A2/CTSK/ADAMTS5/MMP2/COL7A1/HSPG2/COL5A1/COL6A2/LAMA3/COL8A2/HTRA1/COL10A1/FBN1/DCN/TPSAB1/COL4A5/ELN/COL14A1/COL16A1/COL17A1
WP_CILIOPATHIES	WP_CILIOPATHIES	111	-0.450417	-1.71052	0.00308166	0.0290057	0.0230662	2798	tags=36%, list=22%, signal=28%	MKS1/OFD1/TCTN1/ARL3/PKD1/NEK1/TTBK2/NME7/AHI1/BBS10/CEP41/KIAA0753/KIAA0556/CEP290/BBS9/UNC119/ALMS1/LRRC6/BBIP1/PIBF1/PKD2/FLCN/DYNC2LI1/ZMYND10/IFT140/BBS1/WDR19/BBS4/NEK9/DYNC2H1/WDR60/SPATA7/GLI3/CPLANE1/EVC/KIZ/EFHC1/LZTFL1/MAK/ZNF423
REACTOME_REGULATION_OF_INSULIN_LIKE_GROWTH_FACTOR_IGF_TRANSPORT_AND_UPTAKE_BY_INSULIN_LIKE_GROWTH_FACTOR_BINDING_PROTEINS_IGFBPS_	REACTOME_REGULATION_OF_INSULIN_LIKE_GROWTH_FACTOR_IGF_TRANSPORT_AND_UPTAKE_BY_INSULIN_LIKE_GROWTH_FACTOR_BINDING_PROTEINS_IGFBPS_	110	-0.432596	-1.63535	0.00309119	0.0290057	0.0230662	1758	tags=29%, list=14%, signal=25%	TNC/MIA3/WFS1/PROC/IGFBP7/FSTL3/IGFALS/LAMB1/HRC/SPP2/CTSG/GOLM1/FSTL1/IGFBP2/IGFBP6/MMP2/CHRDL1/GAS6/CST3/VCAN/AFP/ALB/PRSS23/MXRA8/LAMB2/IGFBP4/SPARCL1/FBN1/IGF1/BMP4/MATN3/STC2
REACTOME_MITOTIC_G2_G2_M_PHASES	REACTOME_MITOTIC_G2_G2_M_PHASES	176	0.507881	2.20267	0.00309598	0.0290057	0.0230662	1754	tags=30%, list=14%, signal=26%	FOXM1/MYBL2/CCNB2/TPX2/NEK2/CCNA2/CDK1/AURKA/CCNB1/HMMR/CDC25A/PLK1/GTSE1/PLK4/HAUS6/CDC25B/CENPF/PPP2R3B/PSMA7/PSMD3/E2F1/PSMB9/PSMB5/TUBA4A/PSMD7/PSME2/PSMB3/E2F3/TUBA4B/PKMYT1/CDC25C/PSMA4/TUBA1C/BORA/PSMB2/PSMA3/PSMA5/PSMB7/TUBB/PSMD14/TUBG1/PSME4/TUBB3/SEM1/TUBB4B/PSMB10/PHLDA1/PSMD8/TUBA1B/PSMC3/RBX1/PSMD2/PSMB4
WP_ADIPOGENESIS	WP_ADIPOGENESIS	125	-0.439083	-1.69432	0.00309598	0.0290057	0.0230662	2288	tags=34%, list=18%, signal=28%	NCOR1/FZD1/RB1/KLF7/CTNNB1/NR3C1/SMAD3/IRS2/ID3/STAT6/NCOA1/RXRG/GDF10/RARA/STAT5A/EPAS1/AHR/NRIP1/NDN/MEF2C/FOXO1/PPARG/SPOCK1/LPL/CYP26A1/UCP1/WNT5B/LEP/CFD/PRLR/SREBF1/LIPE/FRZB/IRS1/IL6ST/IGF1/SFRP4/ADIPOQ/PCK1/BMP4/PLIN1/GATA3
REACTOME_MITOTIC_METAPHASE_AND_ANAPHASE	REACTOME_MITOTIC_METAPHASE_AND_ANAPHASE	201	0.65093	2.88664	0.00311526	0.0290673	0.0231152	1854	tags=40%, list=15%, signal=34%	CDCA8/CDC20/CENPE/CCNB2/NDC80/UBE2C/SKA1/CENPM/CENPN/UBE2S/CDK1/ERCC6L/MAD2L1/KIF18A/BIRC5/AURKB/CCNB1/PTTG1/LMNB1/KIF2C/PLK1/BUB1B/ZWINT/CENPU/SPC25/CENPI/ESPL1/CENPA/BUB1/CENPF/PSMA7/NUP93/PSMD3/FBXO5/ZWILCH/PSMB9/PSMB5/TUBA4A/TMPO/PSMD7/LBR/DSN1/KNTC1/PSME2/PSMB3/TUBA4B/RCC1/PSMA4/TUBA1C/NUP155/VRK2/PSMB2/PSMA3/RAD21/PSMA5/PSMB7/PSMD14/PSME4/TUBB3/SEM1/SPDL1/SEC13/NUP205/TUBB4B/PSMB10/PSMD8/TU…
KEGG_ECM_RECEPTOR_INTERACTION	KEGG_ECM_RECEPTOR_INTERACTION	81	-0.511027	-1.85849	0.00314961	0.0290751	0.0231214	1974	tags=40%, list=16%, signal=33%	THBS3/COL4A6/LAMA4/TNC/COL6A1/COL11A1/VWF/ITGAV/CD36/COL2A1/ITGA3/SV2A/LAMB1/COL1A2/COL1A1/COL6A3/COL3A1/COL5A3/COL5A2/THBS2/ITGB5/HSPG2/COL5A1/COL6A2/LAMA2/LAMA3/TNN/LAMB2/ITGA7/THBS4/COMP/CHAD
KEGG_CYTOKINE_CYTOKINE_RECEPTOR_INTERACTION	KEGG_CYTOKINE_CYTOKINE_RECEPTOR_INTERACTION	233	0.340552	1.54966	0.00319489	0.0290751	0.0231214	2225	tags=30%, list=18%, signal=25%	CXCL10/CXCL13/CXCL11/CXCL9/CCL18/IL1R2/CCL8/CXCL3/CCL20/IL12RB2/CXCL8/TNFRSF11A/CCL5/CXCR6/IL2RA/CCR1/CCL2/IL2RG/CCL4/CCR8/CCR7/GDF5/IL24/LTB/IL7/IL7R/CCL7/TNFRSF17/IFNG/CD40LG/TNFRSF21/IL21R/CSF2RB/CCL17/CCR5/CCL22/XCL1/CXCL5/IL15/CXCL1/IL18RAP/CD27/CCL16/VEGFA/IFNW1/CCL13/IFNA21/IL15RA/CRLF2/TNF/IL19/IL6/LTA/CXCR4/LTBR/EGFR/IL1RAP/CX3CL1/IL13/TNFRSF4/CXCR3/BMP7/FASLG/TNFRSF1B/CD40/CSF2RA/EGF/IL…
REACTOME_DEUBIQUITINATION	REACTOME_DEUBIQUITINATION	229	0.370736	1.67738	0.00319489	0.0290751	0.0231214	2620	tags=33%, list=21%, signal=26%	CDC20/CCNA2/CDK1/CDC25A/USP18/SKP2/TNIP3/UCHL1/MYC/RIPK2/H2BC12/PSMA7/PSMD3/BIRC3/PSMB9/H2BC11/PSMB5/PSMD7/IFIH1/ADRM1/PSME2/H2AW/PSMB3/OTUB2/RUVBL1/H2AC17/PSMA4/PSMB2/PSMA3/VCPIP1/PSMA5/PSMB7/PSMD14/UFD1/DDX58/H2BC9/ARRB2/PSME4/SEM1/TNFAIP3/UCHL5/JOSD1/USP10/ACTL6A/CLSPN/H2BC3/PSMB10/PSMD8/PSMC3/PTRH2/PSMD2/PSMB4/HIF1A/VCP/PSMC4/TRAF2/BARD1/BRCA1/CFTR/PSMA2/H2AC4/HCFC1/PSMB6/FOXK2/NFKBIA/UBE2D1/…
REACTOME_INTEGRIN_CELL_SURFACE_INTERACTIONS	REACTOME_INTEGRIN_CELL_SURFACE_INTERACTIONS	80	-0.512607	-1.8575	0.00319489	0.0290751	0.0231214	1879	tags=39%, list=15%, signal=33%	COL4A6/TNC/COL6A1/KDR/VWF/ITGAV/COL18A1/COL2A1/ITGA3/COL1A2/LUM/COL1A1/COL6A3/COL8A1/JAM2/COL3A1/JAM3/COL5A3/COL5A2/ITGB5/COL7A1/HSPG2/COL5A1/COL6A2/COL8A2/COL10A1/FBN1/COL4A5/ITGA7/COL16A1/COMP
KEGG_DRUG_METABOLISM_CYTOCHROME_P450	KEGG_DRUG_METABOLISM_CYTOCHROME_P450	54	-0.524616	-1.76961	0.00320513	0.0290751	0.0231214	3447	tags=50%, list=28%, signal=36%	UGT2B17/MGST2/FMO4/ALDH1A3/CYP3A4/CYP2E1/CYP2C8/CYP2A7/ALDH3B2/GSTM5/FMO3/CYP2A13/UGT2B15/CYP2A6/GSTZ1/AOX1/GSTM4/ADH1C/GSTM2/GSTM1/GSTT2/GSTT1/MAOA/GSTM3/MAOB/ADH1B/FMO5
REACTOME_COLLAGEN_FORMATION	REACTOME_COLLAGEN_FORMATION	74	-0.510043	-1.82954	0.00320513	0.0290751	0.0231214	1886	tags=43%, list=15%, signal=37%	LOXL2/COL4A6/COL6A1/COL11A1/COL18A1/COL2A1/COL15A1/MMP3/CD151/PXDN/MMP13/COL1A2/COL1A1/COL21A1/COL6A3/COL8A1/PCOLCE/COL3A1/COL5A3/COL5A2/P3H3/COL7A1/COL5A1/COL6A2/LOXL1/LAMA3/COL8A2/COL10A1/COL4A5/COL14A1/COL16A1/COL17A1
REACTOME_HIV_INFECTION	REACTOME_HIV_INFECTION	209	0.463809	2.06106	0.00320513	0.0290751	0.0231214	2786	tags=41%, list=22%, signal=32%	HMGA1/TAF13/FEN1/LCK/PSMA7/NUP93/HCK/PSMD3/PSMB9/CD247/PSMB5/GTF2A1/RANBP1/PSMD7/POLR2F/PSME2/PSMB3/ELOA2/SLC25A5/RCC1/PSMA4/DOCK2/NUP155/CCR5/PSMB2/PSMA3/PSMA5/PSMB7/PSIP1/PSMD14/CD28/TAF2/PSME4/POLR2K/SEM1/SEC13/NUP205/PSMB10/PSMD8/ELOC/NDC1/BANF1/PSMC3/NUP62/RBX1/RANGAP1/SSRP1/PSMD2/CXCR4/NELFCD/AP1S1/PSMB4/POLR2D/PSMC4/RAN/AP1G1/APOBEC3G/VPS37B/NUP88/NUP85/PSMA2/NUP50/TAF11/AP2S1/TAF4B/PSMB6/…
REACTOME_SIGNALING_BY_PDGF	REACTOME_SIGNALING_BY_PDGF	55	-0.501958	-1.69903	0.00322581	0.029147	0.0231786	2525	tags=40%, list=20%, signal=32%	THBS1/COL9A2/RASA1/THBS3/PIK3R1/STAT6/COL6A1/STAT5A/COL2A1/COL6A3/COL3A1/COL5A3/COL5A2/THBS2/PDGFC/PDGFRB/COL5A1/COL6A2/PLAT/COL4A5/THBS4/PDGFD
PID_INTEGRIN1_PATHWAY	PID_INTEGRIN1_PATHWAY	63	-0.582371	-2.01557	0.00327332	0.0291637	0.0231919	1879	tags=44%, list=15%, signal=38%	COL4A6/NID1/LAMA4/TNC/COL6A1/COL11A1/ITGAV/COL18A1/COL2A1/ITGA3/LAMB1/COL1A2/COL1A1/COL6A3/JAM2/COL3A1/COL5A2/THBS2/COL7A1/COL5A1/COL6A2/LAMA2/LAMA3/F13A1/LAMB2/FBN1/COL4A5/ITGA7
WP_GENES_RELATED_TO_PRIMARY_CILIUM_DEVELOPMENT_BASED_ON_CRISPR	WP_GENES_RELATED_TO_PRIMARY_CILIUM_DEVELOPMENT_BASED_ON_CRISPR	69	-0.506187	-1.78246	0.00327332	0.0291637	0.0231919	2926	tags=58%, list=24%, signal=45%	IFT20/IFT57/ICK/CDK20/INPP5E/IFT81/CLUAP1/B9D1/RAB23/KIF3A/MKKS/FUZ/TCTN3/TXNDC15/TRAPPC11/MKS1/OFD1/TCTN1/ARL3/TTBK2/BBS10/KIF3B/IFT46/KIAA0753/CEP295/BBS9/PIBF1/IFT88/DYNC2LI1/TTC23/IFT140/CEP162/BBS1/WDR19/BBS4/DYNC2H1/WDR60/CPLANE1/EVC/LZTFL1
WP_ENDOCHONDRAL_OSSIFICATION	WP_ENDOCHONDRAL_OSSIFICATION	59	-0.511474	-1.74212	0.00327869	0.0291637	0.0231919	2130	tags=47%, list=17%, signal=40%	HDAC4/DDR2/CAB39/RUNX2/PTH1R/CDKN1C/COL2A1/FGFR3/MGP/TGFB2/MEF2C/MMP13/IFT88/TIMP3/FGF2/ADAMTS5/SCIN/IGF1R/GHR/FGF18/ENPP1/GLI3/PTHLH/FRZB/PLAT/COL10A1/CST5/IGF1
WP_ENDOCHONDRAL_OSSIFICATION_WITH_SKELETAL_DYSPLASIAS	WP_ENDOCHONDRAL_OSSIFICATION_WITH_SKELETAL_DYSPLASIAS	59	-0.511474	-1.74212	0.00327869	0.0291637	0.0231919	2130	tags=47%, list=17%, signal=40%	HDAC4/DDR2/CAB39/RUNX2/PTH1R/CDKN1C/COL2A1/FGFR3/MGP/TGFB2/MEF2C/MMP13/IFT88/TIMP3/FGF2/ADAMTS5/SCIN/IGF1R/GHR/FGF18/ENPP1/GLI3/PTHLH/FRZB/PLAT/COL10A1/CST5/IGF1
REACTOME_CELL_CYCLE_CHECKPOINTS	REACTOME_CELL_CYCLE_CHECKPOINTS	238	0.667212	3.0219	0.00330033	0.0292425	0.0232545	1902	tags=43%, list=15%, signal=37%	CDC45/CDCA8/MCM10/CDC20/CENPE/CCNB2/NDC80/UBE2C/SKA1/CENPM/CENPN/UBE2S/CCNA2/CDK1/ERCC6L/MAD2L1/KIF18A/BIRC5/AURKB/CHEK1/CCNB1/MCM5/MCM2/KIF2C/CDC25A/CDC6/PLK1/BUB1B/GTSE1/EXO1/ZWINT/CENPU/SPC25/CENPI/CCNE1/ORC6/ORC1/CCNE2/MCM6/MCM4/DBF4/RFC4/CENPA/BUB1/CENPF/H2BC12/PSMA7/PSMD3/ZWILCH/BLM/CDKN2A/PSMB9/DNA2/H2BC11/PSMB5/CDC7/MCM7/PSMD7/DSN1/RFC2/KNTC1/PSME2/SFN/PSMB3/PKMYT1/CDC25C/PSMA4/NSD2/MCM3/…
REACTOME_RHO_GTPASE_EFFECTORS	REACTOME_RHO_GTPASE_EFFECTORS	244	0.479545	2.17594	0.00340136	0.0300213	0.0238738	1752	tags=25%, list=14%, signal=22%	CDCA8/CDC20/S100A9/CENPE/S100A8/NDC80/SKA1/CENPM/CENPN/ERCC6L/MAD2L1/KIF18A/BIRC5/AURKB/PRC1/KIF14/KIF2C/PLK1/BUB1B/ZWINT/CENPU/SPC25/CENPI/CENPA/H2AZ1/BUB1/CENPF/H2BC12/ZWILCH/H2BC11/H3C10/TUBA4A/CYBA/NCF2/DSN1/KNTC1/DIAPH3/SFN/TUBA4B/CDC25C/TUBA1C/H2BC9/YWHAZ/TUBB3/NCF4/RAC2/NF2/SPDL1/SEC13/TUBB4B/H2BC3/CDH1/TUBA1B/KDM1A/NCK1/ARPC1B/H2AX/RANGAP1/INCENP/ACTR3/CENPQ/WAS
WP_1Q211_COPY_NUMBER_VARIATION_SYNDROME	WP_1Q211_COPY_NUMBER_VARIATION_SYNDROME	26	-0.626969	-1.82828	0.0034188	0.0300592	0.0239039	2759	tags=58%, list=22%, signal=45%	PRKAG2/TJP1/PRKAA1/GJA5/CTNNB1/BCL9/GJA8/PRKAA2/PRKAB1/OCLN/ACP6/TJP3/NOTCH2NLA/GJA1/FMO5
WP_HYPOTHESIZED_PATHWAYS_IN_PATHOGENESIS_OF_CARDIOVASCULAR_DISEASE	WP_HYPOTHESIZED_PATHWAYS_IN_PATHOGENESIS_OF_CARDIOVASCULAR_DISEASE	24	-0.6208	-1.7861	0.00343643	0.0300984	0.0239351	2171	tags=42%, list=17%, signal=34%	MAPK3/SMAD3/RUNX2/CCN2/TGFBR2/LTBP2/POSTN/AGTR1/FBN1/TGFBR3
WP_REGULATION_OF_WNTBCATENIN_SIGNALING_BY_SMALL_MOLECULE_COMPOUNDS	WP_REGULATION_OF_WNTBCATENIN_SIGNALING_BY_SMALL_MOLECULE_COMPOUNDS	16	-0.677135	-1.7487	0.0034904	0.0302151	0.024028	2725	tags=62%, list=22%, signal=49%	DVL2/TNKS/FZD8/FZD1/CTNNB1/APC/DKK3/TCF4/LRP1/SFRP4
REACTOME_KERATAN_SULFATE_DEGRADATION	REACTOME_KERATAN_SULFATE_DEGRADATION	13	-0.773037	-1.89954	0.0034965	0.0302151	0.024028	1569	tags=62%, list=13%, signal=54%	HEXA/GLB1L/LUM/PRELP/FMOD/KERA/OMD/OGN
WP_MIR5093P_ALTERATION_OF_YAP1ECM_AXIS	WP_MIR5093P_ALTERATION_OF_YAP1ECM_AXIS	14	-0.730426	-1.82368	0.0034965	0.0302151	0.024028	923	tags=50%, list=7%, signal=46%	COL1A1/SNAI2/COL3A1/THBS2/COL5A1/EDNRA/SPARC
REACTOME_ADRENALINE_NORADRENALINE_INHIBITS_INSULIN_SECRETION	REACTOME_ADRENALINE_NORADRENALINE_INHIBITS_INSULIN_SECRETION	22	-0.629217	-1.74312	0.00350263	0.0302151	0.024028	640	tags=27%, list=5%, signal=26%	GNG12/CACNA1C/GNG11/ADRA2A/CACNA2D2/CACNA1D
WP_IL18_SIGNALING_PATHWAY	WP_IL18_SIGNALING_PATHWAY	250	0.371532	1.68444	0.0035461	0.030469	0.0242299	1777	tags=27%, list=14%, signal=24%	MMP1/CCNB2/CCNA2/CCL18/CXCL3/PLA2G7/CCL20/MMP9/CXCL8/CCL5/LCK/IL2RA/TNIP3/CCL2/CCL4/LMNB2/BIRC3/IRAK1/CEBPB/LTB/STMN1/CLDN4/CDK5R2/IFNG/HMOX1/APBA2/HDGF/NCF2/KCNH2/CYCS/ULBP2/ACTA1/PTPN7/TNFAIP2/BID/ENO1/ATF3/BIN1/ICAM1/TBX21/AARS1/PTX3/IRF1/SPP1/IL18RAP/SNTB1/ITM2C/S1PR4/TMEM165/TNFAIP3/CD83/DEK/VEGFA/PYGB/UGGT1/MYH6/ELAVL1/PARP1/CLDN1/NFKBIE/TNF/TOMM40/RANGAP1/IL6/FADD/PTGS2/PLOD3/RGS16
REACTOME_DNA_REPAIR	REACTOME_DNA_REPAIR	263	0.392975	1.79162	0.00355872	0.030469	0.0242299	2641	tags=33%, list=21%, signal=27%	RAD51AP1/CCNA2/CHEK1/DTL/FANCI/EXO1/ISG15/RAD51/PCLAF/FANCA/FEN1/TIPIN/RFC4/KPNA2/H2AZ1/H2BC12/PCNA/BLM/NEIL3/DNA2/H2BC11/FANCE/POLE2/POLR2F/MSH2/RFC2/RUVBL1/EYA4/NSD2/MSH6/USP1/POLD1/UBE2V2/EYA3/BRIP1/CHEK2/UNG/ERCC4/UFD1/H2BC9/RMI1/FANCG/RFC3/POLR2K/EYA1/TIMELESS/NBN/USP10/ACTL6A/CLSPN/H2BC3/PARP1/UBE2L6/H2AX/PPP4C/RBX1/POLD2/POLR2D/POLE3/XRCC3/H3-4/VCP/PPP5C/BARD1/RPA3/POLQ/BRCA1/COPS5/TDG/BRC…
REACTOME_TRANSCRIPTIONAL_REGULATION_BY_TP53	REACTOME_TRANSCRIPTIONAL_REGULATION_BY_TP53	304	0.371373	1.72503	0.00367647	0.0313597	0.0249382	2541	tags=28%, list=20%, signal=23%	E2F8/TPX2/CCNA2/CDK1/BIRC5/AURKB/CHEK1/AURKA/CCNB1/FANCI/EXO1/CCNE1/TAF13/CCNE2/RFC4/PRDM1/PCNA/NDRG1/BLM/E2F1/CDKN2A/DNA2/DDIT4/GPI/TIGAR/TXNRD1/COX5A/POLR2F/MSH2/RFC2/SFN/HDAC2/CYCS/ELOA2/CDC25C/PRELID3A/SCO2/BID/BRIP1/G6PD/CHEK2/TFDP1/TXN/GATAD2A/RRAGD/PRDX1/TAF2/YWHAZ/RMI1/RFC3/POLR2K/NBN/CDK12/PRMT1/POU4F1/CDK5/BCL2L14/ELOC/TP53BP2/SSRP1/NELFCD/POLR2D/CASP10/COX7B/BARD1/RPA3/BRCA1/CENPJ/CASP…
REACTOME_M_PHASE	REACTOME_M_PHASE	326	0.549548	2.5619	0.00384615	0.0326852	0.0259922	1854	tags=32%, list=15%, signal=28%	CDCA8/CDC20/KIF23/CENPE/CCNB2/NDC80/NCAPH/UBE2C/SKA1/NEK2/CENPM/CENPN/UBE2S/CDK1/ERCC6L/MAD2L1/KIF18A/BIRC5/NCAPG/AURKB/KIF20A/CCNB1/PTTG1/LMNB1/KIF2C/PLK1/BUB1B/ZWINT/CENPU/SPC25/CENPI/ESPL1/PLK4/HAUS6/NCAPD2/CENPA/H2AZ1/BUB1/CENPF/H2BC12/PSMA7/NUP93/PSMD3/FBXO5/ZWILCH/PSMB9/H2BC11/NCAPG2/H3C10/PSMB5/TUBA4A/TMPO/PSMD7/LBR/DSN1/KNTC1/PSME2/NCAPD3/PSMB3/TUBA4B/SMC4/RCC1/PSMA4/TUBA1C/NUP155/VRK2/PS…
REACTOME_SIGNALING_BY_RHO_GTPASES	REACTOME_SIGNALING_BY_RHO_GTPASES	340	0.379047	1.78159	0.003861	0.0326898	0.0259959	1752	tags=21%, list=14%, signal=18%	CDCA8/CDC20/S100A9/CENPE/S100A8/NDC80/SKA1/CENPM/CENPN/ERCC6L/MAD2L1/KIF18A/BIRC5/AURKB/PRC1/KIF14/KIF2C/PLK1/RACGAP1/BUB1B/ZWINT/CENPU/SPC25/ECT2/CENPI/CENPA/H2AZ1/BUB1/CENPF/H2BC12/ZWILCH/H2BC11/H3C10/TUBA4A/CYBA/NCF2/DSN1/KNTC1/DIAPH3/SFN/TUBA4B/CDC25C/TUBA1C/ARHGAP11A/H2BC9/YWHAZ/TUBB3/NCF4/RAC2/NF2/GDI2/SPDL1/SEC13/TUBB4B/KALRN/H2BC3/CDH1/RHOF/TUBA1B/KDM1A/NCK1/ARPC1B/H2AX/RANGAP1/ARHGAP25/I…
WP_PI3KAKT_SIGNALING_PATHWAY	WP_PI3KAKT_SIGNALING_PATHWAY	311	-0.340856	-1.45655	0.00411523	0.0347137	0.0276053	1986	tags=24%, list=16%, signal=21%	PGF/VEGFC/TP53/BDNF/FGF7/THBS3/G6PC3/PRKAA2/PIK3R1/STK11/COL4A6/TEK/LAMA4/TNC/HGF/COL6A1/MYB/KDR/CDKN1B/CREB3L1/IFNA4/INSR/CHRM2/FLT3/EIF4B/VWF/BCL2/ITGAV/EFNA1/F2R/COL2A1/NGFR/ITGA3/CCND1/FGFR3/TSC1/FGF1/NGF/FGF14/LAMB1/LPAR1/COL1A2/COL1A1/LPAR4/EPOR/COL6A3/FGF2/GNG12/PRLR/THBS2/LPAR6/PDGFC/ITGB5/KITLG/IGF1R/NTF3/PDGFRB/COL6A2/LAMA2/GHR/LAMA3/FGF18/NTRK2/IKBKB/GNG11/TNN/LAMB2/IRS1/COL4A5/ITGA7/T…
REACTOME_NEUTROPHIL_DEGRANULATION	REACTOME_NEUTROPHIL_DEGRANULATION	412	0.352876	1.68604	0.0042735	0.0359163	0.0285617	2163	tags=27%, list=17%, signal=23%	S100A9/S100A8/S100A7/CAMP/S100P/CALML5/HPSE/MMP9/ORM1/LYZ/GGH/CRISP3/LCN2/CTSC/PRDX4/PADI2/SELL/MS4A3/PRSS2/PKP1/PSMD3/BIN2/HK3/SLPI/SERPINB3/ILF2/PNP/PRSS3/GPI/CYBA/CTSS/AOC1/LAIR1/PTGES2/PSMD7/GSTP1/OLFM4/DSN1/SLC2A3/PLAC8/CD300A/LPCAT1/FABP5/SYNGR1/VNN1/APRT/CHI3L1/S100A12/ELANE/CCT2/LILRB2/DOCK2/CD53/ITGB2/PTPRC/ADGRE5/ATP11A/PSMA5/FCER1G/PSMB7/PGAM1/KCNAB2/PTX3/TUBB/CEACAM8/PSMD14/CXCL1/FCN1…
REACTOME_SIGNALING_BY_INTERLEUKINS	REACTOME_SIGNALING_BY_INTERLEUKINS	405	0.319153	1.51789	0.00434783	0.0364071	0.028952	2620	tags=32%, list=21%, signal=26%	MMP1/CXCL10/IL1R2/BIRC5/LMNB1/CCL20/IL12RB2/MMP9/CXCL8/CCL5/LCN2/LCK/SNRPA1/IL2RA/CCR1/STAT1/CCL2/MYC/RIPK2/IL2RG/CCL4/PSMA7/HCK/PSMD3/IL24/IRAK1/PSMB9/RALA/IL7/IL7R/H3C10/LYN/VCAM1/PSMB5/IFNG/PSMD7/HMOX1/PSME2/IL21R/CD86/PSMB3/CSF2RB/S100A12/PTPN7/CBL/PSMA4/IL32/ITGB2/CCR5/ICAM1/PSMB2/IL27RA/PSMA3/CCL22/PSMA5/PSMB7/IL15/PSMD14/CXCL1/IL18RAP/MTAP/LBP/FSCN1/YWHAZ/NFKBIB/PSME4/LCP1/S100B/SEM1/TALDO…
REACTOME_BIOLOGICAL_OXIDATIONS	REACTOME_BIOLOGICAL_OXIDATIONS	164	-0.375639	-1.48787	0.00449775	0.037525	0.029841	2118	tags=25%, list=17%, signal=21%	ARNT2/NNMT/SULT1A2/CYP2A13/TPST2/CYP4A22/UGT2B15/NCOA1/CYP1A1/ESD/N6AMT1/CYP2A6/MARC2/HPGDS/AHR/FDXR/GSTZ1/CYP4F11/SULT1A1/AKR7A3/CYP7A1/UGDH/ALDH1A1/CYP26A1/GSTM4/ADH1C/GSTM2/GSTM1/ACSM5/CYP21A2/AOC3/GSTT2/GSTT1/MAOA/CYP4F12/GSTM3/MAOB/ADH1B/CYP4F8/CYP4B1/NAT1
REACTOME_CELL_CYCLE_MITOTIC	REACTOME_CELL_CYCLE_MITOTIC	459	0.60792	2.92868	0.00458716	0.037986	0.0302076	1766	tags=36%, list=14%, signal=32%	CDC45/CDCA8/MCM10/CDC20/FOXM1/KIF23/CENPE/MYBL2/CCNB2/NDC80/TOP2A/NCAPH/RRM2/UBE2C/SKA1/TPX2/NEK2/CENPM/CENPN/UBE2S/CCNA2/CDK1/ERCC6L/MAD2L1/GINS1/KIF18A/CDT1/BIRC5/NCAPG/AURKB/GINS2/KIF20A/AURKA/CCNB1/MCM5/PTTG1/LMNB1/MCM2/HMMR/KIF2C/CDC25A/CDC6/PLK1/BUB1B/GTSE1/ZWINT/CENPU/SPC25/CENPI/ESPL1/TK1/CCNE1/ORC6/ORC1/PLK4/CKS1B/HAUS6/CCNE2/MCM6/MCM4/FEN1/DBF4/SKP2/RFC4/CDC25B/NCAPD2/TYMS/CENPA/GINS4/H…
REACTOME_CONVERSION_FROM_APC_C_CDC20_TO_APC_C_CDH1_IN_LATE_ANAPHASE	REACTOME_CONVERSION_FROM_APC_C_CDC20_TO_APC_C_CDH1_IN_LATE_ANAPHASE	14	0.722484	1.88938	0.00465116	0.037986	0.0302076	52	tags=21%, list=0%, signal=21%	CDC20/UBE2C/UBE2S
REACTOME_INHIBITION_OF_REPLICATION_INITIATION_OF_DAMAGED_DNA_BY_RB1_E2F1	REACTOME_INHIBITION_OF_REPLICATION_INITIATION_OF_DAMAGED_DNA_BY_RB1_E2F1	13	0.734121	1.86938	0.00465116	0.037986	0.0302076	1110	tags=46%, list=9%, signal=42%	PPP2R3B/E2F1/POLA2/PRIM1/PRIM2/TFDP1
REACTOME_TNF_RECEPTOR_SUPERFAMILY_TNFSF_MEMBERS_MEDIATING_NON_CANONICAL_NF_KB_PATHWAY	REACTOME_TNF_RECEPTOR_SUPERFAMILY_TNFSF_MEMBERS_MEDIATING_NON_CANONICAL_NF_KB_PATHWAY	14	0.732427	1.91538	0.00465116	0.037986	0.0302076	2096	tags=57%, list=17%, signal=48%	TNFRSF11A/BIRC3/LTB/CD40LG/LTA/LTBR/TRAF2/CD40
REACTOME_CELLULAR_RESPONSES_TO_EXTERNAL_STIMULI	REACTOME_CELLULAR_RESPONSES_TO_EXTERNAL_STIMULI	498	0.334378	1.62735	0.00473934	0.037986	0.0302076	2330	tags=27%, list=19%, signal=23%	UBE2C/UBE2S/CCNA2/EZH2/LMNB1/CXCL8/HMGA1/CCNE1/CHAC1/CCNE2/ASNS/CA9/H2AZ1/H2BC12/PSMA7/NUP93/PSMD3/E2F1/CDKN2A/PSMB9/CEBPG/CEBPB/H2BC11/HSPA14/H3C10/H1-1/EIF2S2/PSMB5/MT1H/TUBA4A/CYBA/TXNRD1/PSMD7/TNFRSF21/RPL39L/STIP1/GSTP1/NCF2/H1-2/PSME2/MT2A/PSMB3/CYCS/E2F3/CDKN2C/ERO1A/CBX2/TUBA4B/MT1X/H1-4/PSMA4/TUBA1C/CDK4/HIRA/H1-5/NUP155/ATF3/PSMB2/PSMA3/PSMA5/PSMB7/TFDP1/TXN/VHL/PSMD14/RRAGD/H2BC9/PRDX1…
REACTOME_PCNA_DEPENDENT_LONG_PATCH_BASE_EXCISION_REPAIR	REACTOME_PCNA_DEPENDENT_LONG_PATCH_BASE_EXCISION_REPAIR	20	0.603694	1.7441	0.00473934	0.037986	0.0302076	2633	tags=65%, list=21%, signal=51%	FEN1/RFC4/PCNA/POLE2/RFC2/POLD1/RFC3/POLD2/POLE3/RPA3/LIG1/RFC5/APEX1
REACTOME_RESOLUTION_OF_D_LOOP_STRUCTURES_THROUGH_SYNTHESIS_DEPENDENT_STRAND_ANNEALING_SDSA_	REACTOME_RESOLUTION_OF_D_LOOP_STRUCTURES_THROUGH_SYNTHESIS_DEPENDENT_STRAND_ANNEALING_SDSA_	25	0.600399	1.84063	0.00475059	0.037986	0.0302076	2172	tags=48%, list=17%, signal=40%	RAD51AP1/EXO1/RAD51/BLM/DNA2/BRIP1/RMI1/NBN/XRCC3/BARD1/BRCA1/BRCA2
REACTOME_DNA_METHYLATION	REACTOME_DNA_METHYLATION	24	0.575861	1.7452	0.0047619	0.037986	0.0302076	1625	tags=42%, list=13%, signal=36%	H2AZ1/H2BC12/H2BC11/H3C10/DNMT3B/H2BC9/H2BC3/DNMT3A/DNMT1/H2AX
REACTOME_COOPERATION_OF_PREFOLDIN_AND_TRIC_CCT_IN_ACTIN_AND_TUBULIN_FOLDING	REACTOME_COOPERATION_OF_PREFOLDIN_AND_TRIC_CCT_IN_ACTIN_AND_TUBULIN_FOLDING	29	0.557668	1.77429	0.00477327	0.037986	0.0302076	2250	tags=48%, list=18%, signal=40%	CCT5/TUBA4A/CCT6A/TUBA4B/PFDN2/CCT2/TUBA1C/TUBB3/TUBB4B/TUBA1B/CCT3/TUBB1/CCT7/CCT4
WP_FLUOROPYRIMIDINE_ACTIVITY	WP_FLUOROPYRIMIDINE_ACTIVITY	29	0.572639	1.82192	0.00477327	0.037986	0.0302076	2103	tags=52%, list=17%, signal=43%	RRM2/GGH/TK1/UPP1/TYMS/DHFR/PPAT/ABCC4/DPYS/UPB1/TYMP/XRCC3/UMPS/RRM1/TDG
REACTOME_POSTMITOTIC_NUCLEAR_PORE_COMPLEX_NPC_REFORMATION	REACTOME_POSTMITOTIC_NUCLEAR_PORE_COMPLEX_NPC_REFORMATION	26	0.572245	1.78143	0.00479616	0.037986	0.0302076	3318	tags=62%, list=27%, signal=45%	NUP93/RCC1/NUP155/SEC13/NUP205/NDC1/NUP62/RANGAP1/RAN/NUP85/AHCTF1/SEH1L/NUP107/NUP37/KPNB1/NUP58
WP_TCELL_RECEPTOR_AND_COSTIMULATORY_SIGNALING	WP_TCELL_RECEPTOR_AND_COSTIMULATORY_SIGNALING	26	0.573669	1.78587	0.00479616	0.037986	0.0302076	2566	tags=46%, list=21%, signal=37%	PDK1/CTLA4/LCK/ITK/CD8A/CD28/PDCD1/RASGRP1/NFKBIA/PRKCA/IL2/GSK3B
KEGG_HYPERTROPHIC_CARDIOMYOPATHY_HCM	KEGG_HYPERTROPHIC_CARDIOMYOPATHY_HCM	77	-0.460191	-1.65882	0.0048	0.037986	0.0302076	2848	tags=36%, list=23%, signal=28%	ITGA10/PRKAG2/ITGA8/SLC8A1/ITGA1/TPM2/CACNB2/PRKAA1/TNNT2/CACNG5/SGCB/PRKAA2/PRKAB1/ITGAV/TPM1/ITGA3/TGFB2/CACNA2D3/CACNG4/SGCD/ITGB5/CACNA1C/LAMA2/TGFB3/ITGA7/IGF1/CACNA2D2/CACNA1D
BIOCARTA_DNAFRAGMENT_PATHWAY	BIOCARTA_DNAFRAGMENT_PATHWAY	10	0.799926	1.86853	0.00480769	0.037986	0.0302076	684	tags=30%, list=5%, signal=28%	TOP2A/GZMB/HMGB2
REACTOME_CDC6_ASSOCIATION_WITH_THE_ORC_ORIGIN_COMPLEX	REACTOME_CDC6_ASSOCIATION_WITH_THE_ORC_ORIGIN_COMPLEX	10	0.80883	1.88933	0.00480769	0.037986	0.0302076	825	tags=50%, list=7%, signal=47%	CDC6/ORC6/ORC1/E2F1/E2F3
REACTOME_RESOLUTION_OF_D_LOOP_STRUCTURES	REACTOME_RESOLUTION_OF_D_LOOP_STRUCTURES	27	0.588657	1.84291	0.00483092	0.037986	0.0302076	2172	tags=44%, list=17%, signal=37%	RAD51AP1/EXO1/RAD51/BLM/DNA2/BRIP1/RMI1/NBN/XRCC3/BARD1/BRCA1/BRCA2
REACTOME_TP53_REGULATES_TRANSCRIPTION_OF_GENES_INVOLVED_IN_G1_CELL_CYCLE_ARREST	REACTOME_TP53_REGULATES_TRANSCRIPTION_OF_GENES_INVOLVED_IN_G1_CELL_CYCLE_ARREST	12	0.754826	1.85325	0.00485437	0.037986	0.0302076	454	tags=42%, list=4%, signal=40%	E2F8/CCNA2/CCNE1/CCNE2/E2F1
REACTOME_PRC2_METHYLATES_HISTONES_AND_DNA	REACTOME_PRC2_METHYLATES_HISTONES_AND_DNA	31	0.539027	1.74641	0.00487805	0.037986	0.0302076	1625	tags=35%, list=13%, signal=31%	EZH2/H2AZ1/H2BC12/H2BC11/H3C10/DNMT3B/H2BC9/H2BC3/DNMT3A/DNMT1/H2AX
REACTOME_DISEASES_OF_MITOTIC_CELL_CYCLE	REACTOME_DISEASES_OF_MITOTIC_CELL_CYCLE	30	0.566368	1.81843	0.00490196	0.037986	0.0302076	1110	tags=30%, list=9%, signal=27%	UBE2C/UBE2S/CCNE1/CCNE2/SKP2/E2F1/E2F3/CDK4/TFDP1
REACTOME_PERK_REGULATES_GENE_EXPRESSION	REACTOME_PERK_REGULATES_GENE_EXPRESSION	30	0.564191	1.81144	0.00490196	0.037986	0.0302076	1984	tags=40%, list=16%, signal=34%	CXCL8/ASNS/CCL2/CEBPG/CEBPB/EIF2S2/EXOSC4/ATF3/EXOSC9/ATF4/EXOSC2/EXOSC5
REACTOME_REGULATION_OF_GLUCOKINASE_BY_GLUCOKINASE_REGULATORY_PROTEIN	REACTOME_REGULATION_OF_GLUCOKINASE_BY_GLUCOKINASE_REGULATORY_PROTEIN	30	0.564651	1.81292	0.00490196	0.037986	0.0302076	3318	tags=57%, list=27%, signal=42%	NUP93/NUP155/SEC13/NUP205/NDC1/NUP62/NUP88/NUP85/NUP50/RAE1/NUP42/NUP153/SEH1L/GCKR/NUP107/NUP37/NUP58
REACTOME_RESOLUTION_OF_ABASIC_SITES_AP_SITES_	REACTOME_RESOLUTION_OF_ABASIC_SITES_AP_SITES_	34	0.534518	1.75433	0.00510204	0.0387892	0.0308463	2633	tags=50%, list=21%, signal=40%	FEN1/RFC4/PCNA/POLE2/RFC2/POLD1/UNG/RFC3/PARP1/POLD2/POLE3/RPA3/TDG/LIG1/RFC5/PARP2/APEX1
REACTOME_SYNDECAN_INTERACTIONS	REACTOME_SYNDECAN_INTERACTIONS	26	-0.592318	-1.72724	0.00512821	0.0387892	0.0308463	2525	tags=50%, list=20%, signal=40%	SDC2/THBS1/SDC4/TNC/ITGAV/COL1A2/COL1A1/FGF2/COL3A1/COL5A3/COL5A2/ITGB5/COL5A1
REACTOME_PROTEIN_UBIQUITINATION	REACTOME_PROTEIN_UBIQUITINATION	60	0.44468	1.62815	0.00514139	0.0387892	0.0308463	2537	tags=30%, list=20%, signal=24%	UBE2C/UBE2S/H2BC12/PCNA/PEX13/H2BC11/DERL1/UBE2V2/H2BC9/H2BC3/VCP/UBE2A/PRKDC/UBE2D1/UCHL3/CDC34/UBE2N/CDC73
PID_IL23_PATHWAY	PID_IL23_PATHWAY	35	0.519716	1.71856	0.00515464	0.0387892	0.0308463	2725	tags=46%, list=22%, signal=36%	CXCL9/STAT1/CCL2/IL24/IFNG/CD3E/CXCL1/IL18RAP/TNF/IL19/IL6/SOCS3/NFKBIA/IL12B/IL2/ALOX12B
WP_INTRAFLAGELLAR_TRANSPORT_PROTEINS_BINDING_TO_DYNEIN	WP_INTRAFLAGELLAR_TRANSPORT_PROTEINS_BINDING_TO_DYNEIN	20	-0.656217	-1.78223	0.00517241	0.0387892	0.0308463	1976	tags=45%, list=16%, signal=38%	DYNLT3/IFT46/DYNC1I2/IFT22/DYNC2LI1/IFT140/WDR19/DYNC2H1/WDR60
WP_NONGENOMIC_ACTIONS_OF_125_DIHYDROXYVITAMIN_D3	WP_NONGENOMIC_ACTIONS_OF_125_DIHYDROXYVITAMIN_D3	68	0.440612	1.65953	0.00519481	0.0387892	0.0308463	2573	tags=38%, list=21%, signal=30%	CAMP/CXCL8/ISG15/STAT1/TLR8/CCL2/RSAD2/IFNG/CD40LG/PLCG2/CYP27B1/IFI44L/OAS2/MAPK13/PRKCQ/TNF/IL6/TLR2/MED1/RELB/CD40/MAPK1/PRKCA/NRAS/PRKCG/MAPK12
PID_P73PATHWAY	PID_P73PATHWAY	76	0.415676	1.59907	0.0052356	0.0387892	0.0308463	1122	tags=18%, list=9%, signal=17%	CCNA2/CDK1/CHEK1/CCNB1/PLK1/RAD51/CCNE2/BUB1/MYC/S100A2/SFN/BAK1/BIN1/ADA
KEGG_NOD_LIKE_RECEPTOR_SIGNALING_PATHWAY	KEGG_NOD_LIKE_RECEPTOR_SIGNALING_PATHWAY	56	0.476607	1.72004	0.00524934	0.0387892	0.0308463	2878	tags=48%, list=23%, signal=37%	CCL8/CXCL8/CCL5/CCL2/RIPK2/BIRC3/CCL7/CASP5/CXCL1/NFKBIB/MAPK13/PSTPIP1/TNFAIP3/MEFV/CCL13/TNF/IL6/CARD9/CASP1/CCL11/MAPK1/NFKBIA/CHUK/MAPK12/MAPK14/HSP90B1/HSP90AB1
PID_TCR_PATHWAY	PID_TCR_PATHWAY	57	0.485277	1.75624	0.00524934	0.0387892	0.0308463	2489	tags=40%, list=20%, signal=32%	LCK/FYB1/CD3G/CD247/CD3D/MAP4K1/ITK/CD86/CBL/PTPRC/CD3E/LCP2/CD28/PRKCQ/CSK/NCK1/WAS/RASGRP1/GRAP2/SOS1/PRKCA/NRAS/CHUK
REACTOME_TRANSCRIPTIONAL_REGULATION_OF_GRANULOPOIESIS	REACTOME_TRANSCRIPTIONAL_REGULATION_OF_GRANULOPOIESIS	49	0.480145	1.69816	0.00527704	0.0387892	0.0308463	3356	tags=53%, list=27%, signal=39%	H2AZ1/MYC/H2BC12/E2F1/CEBPB/H2BC11/H3C10/CDK4/TFDP1/H2BC9/DEK/CBFB/H2BC3/H2AX/KLF5/CEBPE/H2AC4/IL6R/PML/H2AC14/GFI1/SPI1/CDK2/TFDP2/CEBPA/CDKN1A
WP_HEPATITIS_C_AND_HEPATOCELLULAR_CARCINOMA	WP_HEPATITIS_C_AND_HEPATOCELLULAR_CARCINOMA	49	0.488613	1.72811	0.00527704	0.0387892	0.0308463	468	tags=14%, list=4%, signal=14%	MMP1/RRM2/BIRC5/CXCL8/UCHL1/MYC/BIRC3
KEGG_PROGESTERONE_MEDIATED_OOCYTE_MATURATION	KEGG_PROGESTERONE_MEDIATED_OOCYTE_MATURATION	74	0.434437	1.65818	0.00529101	0.0387892	0.0308463	895	tags=18%, list=7%, signal=16%	CCNB2/CCNA2/CDK1/MAD2L1/CCNB1/CDC25A/PLK1/CDC25B/BUB1/ADCY8/PRKX/PKMYT1/CDC25C
KEGG_PYRIMIDINE_METABOLISM	KEGG_PYRIMIDINE_METABOLISM	75	0.43423	1.66345	0.00529101	0.0387892	0.0308463	2151	tags=36%, list=17%, signal=30%	RRM2/CTPS1/TK1/UPP1/TYMS/NME1/PNP/POLE2/POLA2/DTYMK/TXNRD1/POLR2F/PRIM1/DPYS/UPB1/PRIM2/POLD1/DCK/POLR2K/NT5C2/TYMP/POLD2/POLR2D/POLE3/UMPS/RRM1/POLR3G
REACTOME_HEDGEHOG_ON_STATE	REACTOME_HEDGEHOG_ON_STATE	74	0.423291	1.61563	0.00529101	0.0387892	0.0308463	2620	tags=43%, list=21%, signal=34%	PSMA7/PSMD3/PSMB9/PSMB5/PSMD7/PSME2/PSMB3/PSMA4/PSMB2/PSMA3/PSMA5/PSMB7/PSMD14/IHH/ARRB2/PSME4/SEM1/PSMB10/PSMD8/PSMC3/RBX1/PSMD2/ITCH/PSMB4/GPR161/PSMC4/PSMA2/PSMB6/PSMD12/PSMA1/CDC73/PSMD10
KEGG_SYSTEMIC_LUPUS_ERYTHEMATOSUS	KEGG_SYSTEMIC_LUPUS_ERYTHEMATOSUS	77	0.4286	1.65586	0.00530504	0.0387892	0.0308463	2518	tags=44%, list=20%, signal=35%	C1QB/C1QA/HLA-DRB4/HLA-DOB/H2AZ1/H2BC12/MACROH2A2/H2BC11/H3C10/IFNG/CD40LG/SNRPD3/H2AW/CD86/H2AC17/SNRPD1/ELANE/CD28/H2BC9/H2BC3/SNRPB/H2AX/TNF/HLA-DQB1/H3-4/C8G/FCGR2B/CD40/FCGR3B/H2AC4/ACTN2/H2AC14/FCGR2C/C9
PID_CD8_TCR_PATHWAY	PID_CD8_TCR_PATHWAY	48	0.51814	1.82136	0.00533333	0.0387892	0.0308463	2489	tags=42%, list=20%, signal=33%	LCK/PRF1/CD3G/CD247/CD3D/CD8A/CD86/CBL/PTPRC/CD3E/LCP2/CD28/PRKCQ/CSK/RASGRP1/GRAP2/SOS1/PRKCA/NRAS/CHUK
REACTOME_INTERLEUKIN_12_FAMILY_SIGNALING	REACTOME_INTERLEUKIN_12_FAMILY_SIGNALING	48	0.475577	1.67175	0.00533333	0.0387892	0.0308463	3441	tags=50%, list=28%, signal=36%	LMNB1/IL12RB2/SNRPA1/STAT1/RALA/IFNG/PSME2/IL27RA/MTAP/LCP1/TALDO1/EBI3/MIF/MSN/P4HB/IL12B/IL12A/GSTO1/CA1/HNRNPF/AIP/STAT4/HNRNPA2B1/VAMP7
REACTOME_EXTENSION_OF_TELOMERES	REACTOME_EXTENSION_OF_TELOMERES	46	0.526714	1.8361	0.00534759	0.0387892	0.0308463	1902	tags=37%, list=15%, signal=31%	CCNA2/DSCC1/FEN1/RFC4/PCNA/BLM/DNA2/POLA2/RFC2/PRIM1/RUVBL1/PRIM2/POLD1/RFC3/POLD2/GAR1/RPA3
REACTOME_SENESCENCE_ASSOCIATED_SECRETORY_PHENOTYPE_SASP_	REACTOME_SENESCENCE_ASSOCIATED_SECRETORY_PHENOTYPE_SASP_	66	0.464634	1.7312	0.00534759	0.0387892	0.0308463	1765	tags=27%, list=14%, signal=24%	UBE2C/UBE2S/CCNA2/CXCL8/H2AZ1/H2BC12/CDKN2A/CEBPB/H2BC11/H3C10/CDKN2C/CDK4/H2BC9/H2BC3/H2AX/CDKN2B/IL6/ANAPC10
WP_THYMIC_STROMAL_LYMPHOPOIETIN_TSLP_SIGNALING_PATHWAY	WP_THYMIC_STROMAL_LYMPHOPOIETIN_TSLP_SIGNALING_PATHWAY	46	0.509417	1.7758	0.00534759	0.0387892	0.0308463	2295	tags=39%, list=18%, signal=32%	CXCL8/EIF4EBP1/LCK/IL2RA/STAT1/MYC/HCK/IL7R/LYN/MAP2K1/CRLF2/IL6/RELB/YES1/MAP2K2/CCL11/MAPK1/NFKBIA
REACTOME_CYCLIN_D_ASSOCIATED_EVENTS_IN_G1	REACTOME_CYCLIN_D_ASSOCIATED_EVENTS_IN_G1	47	0.49016	1.71638	0.00536193	0.0387892	0.0308463	1154	tags=28%, list=9%, signal=25%	CCNE1/CKS1B/CCNE2/SKP2/PPP2R3B/E2F1/CDKN2A/LYN/E2F3/CDKN2C/CDK4/TFDP1/E2F5
WP_ALLOGRAFT_REJECTION	WP_ALLOGRAFT_REJECTION	82	0.412705	1.60149	0.00544959	0.0392989	0.0312517	806	tags=20%, list=6%, signal=18%	CXCL13/CXCL11/CXCL9/GZMB/GNLY/CXCL8/CTLA4/C1QB/PRF1/IL2RA/STAT1/C1QA/HLA-DOB/IFNG/CD40LG/CD86
REACTOME_TRANSCRIPTIONAL_REGULATION_BY_RUNX3	REACTOME_TRANSCRIPTIONAL_REGULATION_BY_RUNX3	92	0.402125	1.59657	0.00560224	0.0402727	0.0320261	2620	tags=35%, list=21%, signal=28%	MYC/PSMA7/PSMD3/CDKN2A/PSMB9/PSMB5/RUNX3/PSMD7/PSME2/PSMB3/PSMA4/PSMB2/PSMA3/PSMA5/PSMB7/PSMD14/SPP1/TEAD4/SEM1/CBFB/PSMB10/PSMD8/PSMC3/PSMD2/PSMB4/PSMC4/PSMA2/PSMB6/BCL2L11/PSMD12/PSMA1/PSMD10
WP_INTEGRATED_BREAST_CANCER_PATHWAY	WP_INTEGRATED_BREAST_CANCER_PATHWAY	145	0.354967	1.50553	0.00566572	0.0406014	0.0322874	1076	tags=15%, list=9%, signal=14%	MMP1/CHEK1/AURKA/CDC25A/FOSL1/PLK1/RAD54L/RAD51/DHTKD1/STAT1/CDC25B/MYC/BLM/E2F1/RALA/ODC1/MSH2/BAK1/MSH6/CDK4/BID/CHEK2
REACTOME_THE_CITRIC_ACID_TCA_CYCLE_AND_RESPIRATORY_ELECTRON_TRANSPORT	REACTOME_THE_CITRIC_ACID_TCA_CYCLE_AND_RESPIRATORY_ELECTRON_TRANSPORT	138	0.359814	1.51066	0.00569801	0.0407051	0.0323699	3966	tags=51%, list=32%, signal=35%	PDK1/ME1/NDUFAF4/LDHB/LDHC/CYC1/ME2/IDH2/COX5A/CYCS/SCO2/SLC16A3/NDUFS6/NDUFA9/ACO2/DLAT/UQCR10/UQCRFS1/IDH3A/SLC16A1/PPARD/PDHA1/PDK3/NDUFS5/ATP5MC3/NDUFV1/ATP5MF/ATP5F1B/ETFA/COX7B/NDUFB2/FH/NDUFA6/ATP5F1C/IDH3G/TRAP1/NDUFB11/MPC2/COX8A/PDHA2/LDHA/COX5B/PDHX/NDUFS1/TACO1/NDUFA4/NDUFA8/ATP5MC1/NDUFA1/COX6B1/CS/SDHA/NDUFB6/NDUFS3/MDH2/NDUFB5/ATP5PF/COX6A1/UQCRB/NDUFB4/UQCRC1/ATP5PD/UCP2/PDPR/ATP5…
REACTOME_DISORDERS_OF_TRANSMEMBRANE_TRANSPORTERS	REACTOME_DISORDERS_OF_TRANSMEMBRANE_TRANSPORTERS	155	0.354126	1.51924	0.00573066	0.0407919	0.0324389	2805	tags=39%, list=23%, signal=30%	SLC12A1/CP/PSMA7/NUP93/PSMD3/SLC39A4/SLC5A7/PSMB9/PSMB5/PSMD7/DERL1/PSME2/PSMB3/SLC6A14/PSMA4/NUP155/PSMB2/PSMA3/PSMA5/PSMB7/PSMD14/SLC2A1/PSME4/SEM1/SEC13/ABCD1/ABCC2/NUP205/PSMB10/PSMD8/SLC16A1/NDC1/SLC7A7/PSMC3/NUP62/PSMD2/PSMB4/AVP/VCP/PSMC4/SLCO1B3/NUP88/NUP85/CFTR/PSMA2/ABCB6/NUP50/PSMB6/RAE1/NUP42/PSMD12/PSMA1/SLC3A2/PSMD10/NUP153/ABCB11/SEH1L/SLC35A2/PSMD1/ABCG5
KEGG_T_CELL_RECEPTOR_SIGNALING_PATHWAY	KEGG_T_CELL_RECEPTOR_SIGNALING_PATHWAY	105	0.389391	1.59116	0.00574713	0.0407919	0.0324389	3193	tags=42%, list=26%, signal=31%	ICOS/CTLA4/LCK/CD3G/CD247/CD3D/IFNG/CD40LG/ITK/CD8A/CBL/CDK4/PTPRC/CD3E/LCP2/CD28/NFKBIB/MAPK13/PRKCQ/NCK1/MAP2K1/NFKBIE/TNF/PDCD1/NCK2/RASGRP1/MAP2K2/GRAP2/MAPK1/SOS1/NFKBIA/NRAS/CHUK/IL2/GSK3B/MAPK12/NFATC3/MAPK14/TEC/MAP3K8/PAK1/CD8B/PPP3R1/GRB2
REACTOME_REGULATION_OF_TP53_ACTIVITY	REACTOME_REGULATION_OF_TP53_ACTIVITY	139	0.395891	1.6585	0.00576369	0.0407919	0.0324389	2517	tags=27%, list=20%, signal=21%	TPX2/CCNA2/CDK1/AURKB/CHEK1/AURKA/EXO1/TAF13/RFC4/PRDM1/BLM/CDKN2A/DNA2/RFC2/HDAC2/BRIP1/CHEK2/GATAD2A/TAF2/RMI1/RFC3/NBN/POU4F1/CDK5/TP53BP2/SSRP1/BARD1/RPA3/BRCA1/CSNK2B/TAF11/TAF4B/PML/RAD1/SGK1/TAF7L/RFC5
WP_VITAMIN_D_RECEPTOR_PATHWAY	WP_VITAMIN_D_RECEPTOR_PATHWAY	149	0.348871	1.47777	0.00584795	0.0412606	0.0328116	1388	tags=23%, list=11%, signal=21%	S100A9/KRT16/S100A8/CAMP/ORM1/CBS/CCNE1/HSD17B2/CTLA4/TREM1/CA9/PRDM1/MYC/CDKAL1/CDKN2A/TRPV6/S100A2/KLK6/CYP27B1/CDKN2C/MX2/S100G/ADGRE5/G6PD/IRF8/HILPDA/CASP5/SPP1/CST1/TNFAIP3/PRKCQ/LGALS9/ABCD1/ADRA1B
KEGG_CHEMOKINE_SIGNALING_PATHWAY	KEGG_CHEMOKINE_SIGNALING_PATHWAY	166	0.382884	1.65247	0.00600601	0.0421157	0.0334917	1412	tags=22%, list=11%, signal=20%	CXCL10/CXCL13/CXCL11/CXCL9/CCL18/CCL8/CXCL3/CCL20/CXCL8/CCL5/CXCR6/CCR1/STAT1/CCL2/CCL4/HCK/CCR8/CCR7/LYN/CCL7/ADCY8/PRKX/ITK/CCL17/DOCK2/CCR5/CCL22/XCL1/CXCL5/CXCL1/ARRB2/NFKBIB/GNGT1/CCL16/RAC2/CSK/CCL13
REACTOME_UB_SPECIFIC_PROCESSING_PROTEASES	REACTOME_UB_SPECIFIC_PROCESSING_PROTEASES	166	0.38414	1.65789	0.00600601	0.0421157	0.0334917	1882	tags=27%, list=15%, signal=23%	CDC20/CCNA2/CDC25A/USP18/SKP2/MYC/H2BC12/PSMA7/PSMD3/BIRC3/PSMB9/H2BC11/PSMB5/PSMD7/IFIH1/ADRM1/PSME2/H2AW/PSMB3/RUVBL1/H2AC17/PSMA4/PSMB2/PSMA3/PSMA5/PSMB7/PSMD14/UFD1/DDX58/H2BC9/ARRB2/PSME4/SEM1/USP10/CLSPN/H2BC3/PSMB10/PSMD8/PSMC3/PTRH2/PSMD2/PSMB4/HIF1A/PSMC4/TRAF2
REACTOME_CARDIAC_CONDUCTION	REACTOME_CARDIAC_CONDUCTION	115	-0.403924	-1.54328	0.00618238	0.0432199	0.0343698	2974	tags=36%, list=24%, signal=27%	KCNE2/SLC8A2/KCND1/SCN11A/ITPR2/SLC8A1/SCN9A/CACNB2/SLN/KCNQ1/DMPK/SCN2A/ATP2B1/NPR2/CASQ2/RANGRF/ATP1B2/NPR1/AKAP9/CASQ1/ASPH/FGF14/SRI/KCND3/ATP1B1/FKBP1B/CACNA2D3/TRPC1/KCND2/ATP1A2/CACNG4/CACNA1C/PLN/SCN3B/CACNA2D2/FXYD1/CACNA1D/ITPR1/CORIN/KCNK15/KCNE4
REACTOME_ION_HOMEOSTASIS	REACTOME_ION_HOMEOSTASIS	47	-0.51349	-1.70252	0.0063593	0.0441865	0.0351384	2902	tags=38%, list=23%, signal=29%	SLC8A2/ITPR2/SLC8A1/SLN/DMPK/ATP2B1/CASQ2/ATP1B2/CASQ1/ASPH/SRI/ATP1B1/FKBP1B/TRPC1/ATP1A2/PLN/FXYD1/ITPR1
REACTOME_NEUROTRANSMITTER_RELEASE_CYCLE	REACTOME_NEUROTRANSMITTER_RELEASE_CYCLE	47	-0.500583	-1.65973	0.0063593	0.0441865	0.0351384	2141	tags=30%, list=17%, signal=25%	ARL6IP5/SLC22A2/UNC13B/TSPOAP1/GAD1/VAMP2/GLS2/LIN7A/STXBP1/SLC18A2/SYT1/MAOA/SLC1A1/ABAT
REACTOME_SIGNALING_BY_MET	REACTOME_SIGNALING_BY_MET	72	-0.460961	-1.64662	0.00643087	0.0445484	0.0354262	2088	tags=26%, list=17%, signal=22%	TNS3/PIK3R1/LAMA4/HGF/COL11A1/COL2A1/ITGA3/LAMB1/COL1A2/COL1A1/COL3A1/COL5A3/COL5A2/LRIG1/COL5A1/LAMA2/LAMA3/HPN/LAMB2
WP_JOUBERT_SYNDROME	WP_JOUBERT_SYNDROME	60	-0.474567	-1.62478	0.00652529	0.0450659	0.0358377	2988	tags=35%, list=24%, signal=27%	ATM/MKS1/OFD1/TCTN1/ARL3/RAD50/PDE6B/AHI1/CEP41/CCP110/CEP290/BBS9/UNC119/PIBF1/PCM1/SHH/BBS1/BBS4/MYO6/CPLANE1/ZNF423
REACTOME_REGULATION_OF_INSULIN_SECRETION	REACTOME_REGULATION_OF_INSULIN_SECRETION	70	-0.470399	-1.66222	0.00654664	0.0450772	0.0358467	1583	tags=34%, list=13%, signal=30%	PLCB1/ITPR2/GNG7/CACNB2/GNB5/CACNA1E/GNAQ/ACSL3/CD36/VAMP2/KCNS3/GNA14/RAPGEF3/STXBP1/PRKAR2B/GNG12/ABCC8/CACNA1C/RAPGEF4/GNG11/ADRA2A/CACNA2D2/CACNA1D/ITPR1
REACTOME_TYPE_I_HEMIDESMOSOME_ASSEMBLY	REACTOME_TYPE_I_HEMIDESMOSOME_ASSEMBLY	11	-0.775663	-1.839	0.00670017	0.0459957	0.0365772	1336	tags=36%, list=11%, signal=32%	CD151/KRT14/LAMA3/COL17A1
REACTOME_FOXO_MEDIATED_TRANSCRIPTION_OF_OXIDATIVE_STRESS_METABOLIC_AND_NEURONAL_GENES	REACTOME_FOXO_MEDIATED_TRANSCRIPTION_OF_OXIDATIVE_STRESS_METABOLIC_AND_NEURONAL_GENES	24	-0.603549	-1.73647	0.00687285	0.0470399	0.0374076	1960	tags=38%, list=16%, signal=32%	NR3C1/SMAD3/FOXO4/AGRP/FOXO1/SIRT3/SREBF1/ABCA6/PCK1
REACTOME_PROCESSIVE_SYNTHESIS_ON_THE_LAGGING_STRAND	REACTOME_PROCESSIVE_SYNTHESIS_ON_THE_LAGGING_STRAND	15	0.670601	1.80078	0.00694444	0.0473259	0.037635	1902	tags=60%, list=15%, signal=51%	FEN1/PCNA/DNA2/POLA2/PRIM1/PRIM2/POLD1/POLD2/RPA3
REACTOME_POLYMERASE_SWITCHING	REACTOME_POLYMERASE_SWITCHING	14	0.680813	1.78041	0.00697674	0.0473259	0.037635	1688	tags=64%, list=14%, signal=56%	RFC4/PCNA/POLA2/RFC2/PRIM1/PRIM2/POLD1/RFC3/POLD2
SA_REG_CASCADE_OF_CYCLIN_EXPR	SA_REG_CASCADE_OF_CYCLIN_EXPR	13	0.710349	1.80884	0.00697674	0.0473259	0.037635	947	tags=46%, list=8%, signal=43%	CCNA2/CCNE1/CCNE2/E2F1/CDKN2A/CDK4
REACTOME_CYTOSOLIC_TRNA_AMINOACYLATION	REACTOME_CYTOSOLIC_TRNA_AMINOACYLATION	23	0.580498	1.75016	0.00700935	0.0474064	0.037699	3464	tags=70%, list=28%, signal=50%	WARS1/GARS1/YARS1/TARS1/EPRS1/AARS1/KARS1/IARS1/MARS1/CARS1/PPA1/FARSA/AIMP2/VARS1/DARS1/EEF1E1
KEGG_MISMATCH_REPAIR	KEGG_MISMATCH_REPAIR	21	0.578627	1.70016	0.00705882	0.0476002	0.0378531	2517	tags=57%, list=20%, signal=46%	EXO1/RFC4/PCNA/MSH2/RFC2/MSH6/POLD1/RFC3/POLD2/RPA3/LIG1/RFC5
WP_CANCER_IMMUNOTHERAPY_BY_PD1_BLOCKADE	WP_CANCER_IMMUNOTHERAPY_BY_PD1_BLOCKADE	20	0.59668	1.72384	0.007109	0.0477706	0.0379886	1014	tags=35%, list=8%, signal=32%	LCK/PDCD1LG2/CD3G/CD3D/IFNG/CD8A/CD3E
REACTOME_ATF4_ACTIVATES_GENES_IN_RESPONSE_TO_ENDOPLASMIC_RETICULUM_STRESS	REACTOME_ATF4_ACTIVATES_GENES_IN_RESPONSE_TO_ENDOPLASMIC_RETICULUM_STRESS	25	0.577503	1.77044	0.00712589	0.0477706	0.0379886	1984	tags=44%, list=16%, signal=37%	CXCL8/ASNS/CCL2/CEBPG/CEBPB/EXOSC4/ATF3/EXOSC9/ATF4/EXOSC2/EXOSC5
WP_ONE_CARBON_METABOLISM	WP_ONE_CARBON_METABOLISM	26	0.565415	1.76017	0.00719424	0.0480878	0.0382409	1553	tags=38%, list=12%, signal=34%	MTHFD2/TYMS/SHMT2/FOLH1B/DHFR/DNMT3B/AHCY/MTHFD1/DNMT3A/DNMT1
REACTOME_METABOLISM_OF_FOLATE_AND_PTERINES	REACTOME_METABOLISM_OF_FOLATE_AND_PTERINES	12	0.730664	1.79393	0.00728155	0.0483885	0.0384799	1460	tags=50%, list=12%, signal=44%	MTHFD2/SHMT2/DHFR/MTHFD1/SLC25A32/SLC19A1
WP_COMPUTATIONAL_MODEL_OF_AEROBIC_GLYCOLYSIS	WP_COMPUTATIONAL_MODEL_OF_AEROBIC_GLYCOLYSIS	12	0.718178	1.76327	0.00728155	0.0483885	0.0384799	1379	tags=58%, list=11%, signal=52%	GPI/TPI1/GAPDH/PGK1/ENO1/SLC2A1/PKM
WP_TRYPTOPHAN_CATABOLISM_LEADING_TO_NAD_PRODUCTION	WP_TRYPTOPHAN_CATABOLISM_LEADING_TO_NAD_PRODUCTION	11	0.765648	1.82522	0.00740741	0.0490821	0.0390316	679	tags=45%, list=5%, signal=43%	QPRT/IDO1/TDO2/KMO/KYNU
REACTOME_FATTY_ACID_METABOLISM	REACTOME_FATTY_ACID_METABOLISM	141	-0.369892	-1.43847	0.00769231	0.0508226	0.0404156	1940	tags=26%, list=16%, signal=22%	ACADS/PRKAA2/CYP4A22/ACADVL/ALDH3A2/HPGD/CYP1A1/SCD5/ACSL3/AKR1C3/PCCA/HPGDS/ACAD10/SLC27A2/ACADL/ELOVL4/HSD17B8/SLC22A5/CYP4F11/CRAT/FAAH/ELOVL5/ACOX3/HSD17B4/CBR4/ECI2/ACBD4/ACSF2/ACACB/ACOX2/ALOX15B/CROT/LTC4S/ELOVL2/EPHX2/CYP4F8/CYP4B1
REACTOME_SUMOYLATION_OF_UBIQUITINYLATION_PROTEINS	REACTOME_SUMOYLATION_OF_UBIQUITINYLATION_PROTEINS	37	0.512752	1.73075	0.00777202	0.0510401	0.0405886	3318	tags=49%, list=27%, signal=36%	NUP93/NUP155/VHL/SEC13/NUP205/NDC1/NUP62/NUP88/NUP85/NUP50/RAE1/NUP42/PML/NUP153/SEH1L/NUP107/NUP37/NUP58
WP_PHOTODYNAMIC_THERAPYINDUCED_HIF1_SURVIVAL_SIGNALING	WP_PHOTODYNAMIC_THERAPYINDUCED_HIF1_SURVIVAL_SIGNALING	37	0.505685	1.70689	0.00777202	0.0510401	0.0405886	2413	tags=49%, list=19%, signal=39%	BCL2A1/BIRC5/SLC2A3/BAK1/BID/PGK1/BNIP3/SLC2A1/VEGFA/PKM/SLC16A1/PDHA1/PTGS2/HIF1A/TGFA/SERPINE1/PMAIP1/LDHA
REACTOME_TRANSPORT_OF_MATURE_MRNAS_DERIVED_FROM_INTRONLESS_TRANSCRIPTS	REACTOME_TRANSPORT_OF_MATURE_MRNAS_DERIVED_FROM_INTRONLESS_TRANSCRIPTS	36	0.505458	1.68928	0.00779221	0.0510401	0.0405886	3318	tags=53%, list=27%, signal=39%	NUP93/SLBP/NUP155/SEC13/NUP205/NDC1/NUP62/NUP88/NUP85/NUP50/RAE1/NUP42/NCBP1/NUP153/SEH1L/EIF4E/NUP107/NUP37/NUP58
KEGG_TGF_BETA_SIGNALING_PATHWAY	KEGG_TGF_BETA_SIGNALING_PATHWAY	81	-0.440765	-1.60296	0.00787402	0.0514286	0.0408975	2597	tags=33%, list=21%, signal=27%	ACVR1/THBS1/INHBA/SMAD1/MAPK3/THBS3/SMAD3/ID3/SKP1/CREBBP/AMH/ACVRL1/CHRD/TGFB2/ID1/ID4/TGFBR2/ZFYVE16/THBS2/INHBB/FST/BMPR1B/TGFB3/DCN/THBS4/COMP/BMP4
KEGG_VIBRIO_CHOLERAE_INFECTION	KEGG_VIBRIO_CHOLERAE_INFECTION	49	0.456629	1.61498	0.00791557	0.0515527	0.0409962	3151	tags=47%, list=25%, signal=35%	PDIA4/PRKX/PLCG2/SEC61G/ATP6V0A4/ERO1A/SEC61A2/ATP6V0B/SEC61B/ATP6V1F/ATP6V1B1/TJP2/KDELR2/CFTR/PRKACB/PRKCA/PRKCG/SEC61A1/ATP6V0D1/GNAS/KDELR3/PRKACG/PRKCB
REACTOME_MEIOTIC_RECOMBINATION	REACTOME_MEIOTIC_RECOMBINATION	45	0.469857	1.63071	0.00813008	0.0526498	0.0418686	2491	tags=40%, list=20%, signal=32%	RAD51/H2AZ1/H2BC12/BLM/H2BC11/H3C10/CDK4/H2BC9/NBN/H2BC3/H2AX/H3-4/RPA3/BRCA1/BRCA2/H2AC4/RAD51C/H2AC14
WP_GLYCOLYSIS_AND_GLUCONEOGENESIS	WP_GLYCOLYSIS_AND_GLUCONEOGENESIS	45	0.474767	1.64775	0.00813008	0.0526498	0.0418686	2884	tags=53%, list=23%, signal=41%	PFKP/LDHB/HK3/LDHC/GPI/TPI1/SLC2A3/GAPDH/PGK1/ENO1/PGAM1/SLC2A1/DLAT/MDH1/PKM/PDHA1/GOT1/HK2/SLC2A5/MPC2/LDHA/PGK2/ENO3/PFKL
WP_CHEMOKINE_SIGNALING_PATHWAY	WP_CHEMOKINE_SIGNALING_PATHWAY	148	0.339483	1.43653	0.00877193	0.0566459	0.0450465	2619	tags=33%, list=21%, signal=26%	CXCL10/CXCL13/CXCL11/CXCL9/CXCL3/CCL20/CCL5/CXCR6/CCR1/STAT1/CCL4/HCK/CCR8/CCR7/LYN/CCL7/ADCY8/PRKX/ITK/CCL17/DOCK2/CCL22/XCL1/CXCL5/ARRB2/NFKBIB/GNGT1/RAC2/CSK/MAP2K1/CXCR4/WAS/GRK6/GNG5/CX3CL1/CXCR3/CCL11/MAPK1/SOS1/NFKBIA/PRKACB/NRAS/GNG4/CHUK/XCR1/CCR2/CCR3/GSK3B/ADCY7
REACTOME_MUSCLE_CONTRACTION	REACTOME_MUSCLE_CONTRACTION	181	-0.357455	-1.43469	0.00887574	0.0571548	0.0454512	2974	tags=34%, list=24%, signal=26%	ACTC1/ACTA2/KCNE2/CALD1/SLC8A2/MYLK/KCND1/GUCY1A1/SCN11A/ITPR2/GUCY1A2/SLC8A1/ITGA1/TPM2/SCN9A/CACNB2/SORBS3/MYBPC1/SLN/TNNT2/KCNQ1/DMPK/ACTG2/SCN2A/MYL5/TNNT1/ATP2B1/NPR2/CASQ2/RANGRF/ATP1B2/TPM1/NPR1/AKAP9/CASQ1/ASPH/FGF14/SRI/KCND3/ATP1B1/SORBS1/FKBP1B/MYL9/CACNA2D3/TRPC1/KCND2/ATP1A2/CACNG4/ITGB5/CACNA1C/PLN/SCN3B/LMOD1/CACNA2D2/FXYD1/CACNA1D/ITPR1/CORIN/KCNK15/MYH11/KCNE4
BIOCARTA_EFP_PATHWAY	BIOCARTA_EFP_PATHWAY	15	0.659817	1.77182	0.00925926	0.0594569	0.0472819	1448	tags=47%, list=12%, signal=41%	CCNB2/CDK1/CCNB1/SFN/CDK4/CDK8/CDK5
BIOCARTA_RB_PATHWAY	BIOCARTA_RB_PATHWAY	13	0.694588	1.76871	0.00930233	0.0595662	0.0473688	947	tags=46%, list=8%, signal=43%	CDK1/CHEK1/CDC25A/CDC25B/CDC25C/CDK4
WP_IL1_AND_MEGAKARYOCYTES_IN_OBESITY	WP_IL1_AND_MEGAKARYOCYTES_IN_OBESITY	24	0.56379	1.70861	0.00952381	0.060814	0.0483611	1024	tags=33%, list=8%, signal=31%	S100A9/PLA2G7/MMP9/CCL2/IRAK1/IFNG/TLR1/ICAM1
WP_NUCLEAR_RECEPTORS	WP_NUCLEAR_RECEPTORS	38	-0.525625	-1.67289	0.00956938	0.0609348	0.0484572	2786	tags=37%, list=22%, signal=29%	NR2F1/NR2F2/NR5A1/NR1D2/NR3C1/RXRG/RARA/NR4A2/NR5A2/PPARG/ESR1/RORC/AR/PGR
BIOCARTA_SET_PATHWAY	BIOCARTA_SET_PATHWAY	10	0.765085	1.78715	0.00961538	0.0610137	0.0485199	684	tags=40%, list=5%, signal=38%	GZMB/PRF1/GZMA/HMGB2
REACTOME_PEPTIDE_HORMONE_METABOLISM	REACTOME_PEPTIDE_HORMONE_METABOLISM	72	-0.445087	-1.58991	0.0096463	0.0610137	0.0485199	1268	tags=24%, list=10%, signal=21%	VAMP2/FSHB/BCHE/ERO1B/CTSG/MME/LEP/INHBB/CPB1/ANPEP/CPE/KIF5C/CPA3/UCN/IGF1/MYRIP/GRP
WP_INTERACTIONS_BETWEEN_IMMUNE_CELLS_AND_MICRORNAS_IN_TUMOR_MICROENVIRONMENT	WP_INTERACTIONS_BETWEEN_IMMUNE_CELLS_AND_MICRORNAS_IN_TUMOR_MICROENVIRONMENT	27	0.546749	1.71171	0.00966184	0.0610137	0.0485199	806	tags=30%, list=6%, signal=28%	CXCL10/CTLA4/CCL5/IL2RA/TLR8/CCL2/IL2RG/CD86
BIOCARTA_SRCRPTP_PATHWAY	BIOCARTA_SRCRPTP_PATHWAY	11	0.736865	1.75661	0.00987654	0.0621977	0.0494615	1361	tags=55%, list=11%, signal=49%	CDK1/CCNB1/CDC25A/CDC25B/CDC25C/CSK
PID_INTEGRIN4_PATHWAY	PID_INTEGRIN4_PATHWAY	11	-0.752124	-1.78319	0.0100503	0.0631178	0.0501931	1130	tags=45%, list=9%, signal=41%	LAMC1/LAMB1/LAMA2/LAMA3/LAMB2
REACTOME_SUMOYLATION_OF_SUMOYLATION_PROTEINS	REACTOME_SUMOYLATION_OF_SUMOYLATION_PROTEINS	33	0.499493	1.62869	0.0101523	0.0635839	0.0505638	3318	tags=48%, list=27%, signal=36%	NUP93/NUP155/SEC13/NUP205/NDC1/NUP62/NUP88/NUP85/NUP50/RAE1/NUP42/NUP153/SEH1L/NUP107/NUP37/NUP58
WP_TYROBP_CAUSAL_NETWORK	WP_TYROBP_CAUSAL_NETWORK	50	0.441912	1.5731	0.0103359	0.0645571	0.0513377	2218	tags=44%, list=18%, signal=36%	PLEK/BIN2/RUNX3/NCF2/ABCC4/ITGB2/SFT2D2/SPP1/SAMSN1/SLC1A5/APBB1IP/SLC7A7/IGSF6/RGS1/CD37/RNASE6/NCKAP1L/ELF4/TYROBP/TNFRSF1B/HCLS1/IL10RA
REACTOME_TRANSPORT_OF_MATURE_TRANSCRIPT_TO_CYTOPLASM	REACTOME_TRANSPORT_OF_MATURE_TRANSCRIPT_TO_CYTOPLASM	68	0.417834	1.57374	0.0103896	0.0647157	0.0514638	3318	tags=43%, list=27%, signal=31%	MAGOHB/NUP93/DDX39A/SLBP/NUP155/MAGOH/SEC13/NUP205/NDC1/SRSF2/EIF4A3/NXT1/NUP62/NUP88/NUP85/NUP50/RAE1/NUP42/NCBP1/NUP153/SEH1L/EIF4E/NUP107/DHX38/THOC5/U2AF1/SRSF3/NUP37/NUP58
REACTOME_AURKA_ACTIVATION_BY_TPX2	REACTOME_AURKA_ACTIVATION_BY_TPX2	65	0.42982	1.59701	0.0104987	0.0650407	0.0517222	247	tags=12%, list=2%, signal=12%	TPX2/NEK2/CDK1/AURKA/HMMR/PLK1/PLK4/HAUS6
REACTOME_HEDGEHOG_LIGAND_BIOGENESIS	REACTOME_HEDGEHOG_LIGAND_BIOGENESIS	57	0.445379	1.61185	0.0104987	0.0650407	0.0517222	2620	tags=51%, list=21%, signal=40%	PSMA7/PSMD3/PSMB9/PSMB5/PSMD7/PSME2/PSMB3/PSMA4/PSMB2/PSMA3/PSMA5/PSMB7/PSMD14/IHH/PSME4/SEM1/PSMB10/PSMD8/PSMC3/PSMD2/PSMB4/VCP/PSMC4/PSMA2/P4HB/PSMB6/PSMD12/PSMA1/PSMD10
NABA_SECRETED_FACTORS	NABA_SECRETED_FACTORS	269	0.296885	1.35568	0.0107143	0.0661969	0.0526417	1676	tags=22%, list=13%, signal=19%	S100A9/S100A8/S100A7/CXCL10/CXCL13/CXCL11/CXCL9/CCL18/S100P/NRTN/CCL8/CXCL3/CCL20/CXCL8/CCL5/ANGPT4/BRINP3/CCL2/CCL4/FGFBP1/EGFL6/GDF5/IL24/LTB/IL7/CCL7/INSL6/IFNG/S100A2/FGF8/S100A12/CCL17/S100G/ARTN/CCL22/XCL1/CXCL5/WNT3/IL15/CXCL1/IHH/FGF6/CCL16/S100B/FGF9/GDF11/NRG2/VEGFA/EBI3/IFNW1/CCL13/S100A11/IFNA21/WNT10B/TNF/IL19/IL6/LTA
REACTOME_PCP_CE_PATHWAY	REACTOME_PCP_CE_PATHWAY	86	0.391365	1.53156	0.0110193	0.0678978	0.0539943	3234	tags=45%, list=26%, signal=34%	PSMA7/PSMD3/PSMB9/PSMB5/PSMD7/PSME2/PSMB3/PSMA4/PSMB2/PSMA3/PSMA5/PSMB7/PSMD14/ARRB2/PSME4/RAC2/SEM1/PSMB10/PSMD8/PSMC3/PSMD2/PSMB4/PSMC4/PFN1/PSMA2/AP2S1/PSMB6/PRKCA/PRKCG/PSMD12/PSMA1/PSMD10/SCRIB/PSMD1/CLTA/SMURF2/PSMB8/PRKCB/DVL3
REACTOME_FC_EPSILON_RECEPTOR_FCERI_SIGNALING	REACTOME_FC_EPSILON_RECEPTOR_FCERI_SIGNALING	125	0.355029	1.4818	0.011236	0.0690468	0.054908	2786	tags=40%, list=22%, signal=31%	IGLV1-44/IGHV3-48/PSMA7/PSMD3/PSMB9/IGLV6-57/LYN/PSMB5/PSMD7/PLCG2/ITK/PSME2/PSMB3/PSMA4/PSMB2/PSMA3/LCP2/PSMA5/FCER1G/PSMB7/PSMD14/PSME4/SEM1/PRKCQ/PSMB10/PSMD8/SYK/PSMC3/PSMD2/PSMB4/PSMC4/RASGRP1/PSMA2/GRAP2/MAPK1/SOS1/PSMB6/NFKBIA/UBE2D1/CDC34/NRAS/CUL1/UBE2N/CHUK/PSMD12/PSMA1/PSMD10/TXK/NFATC3/PSMD1
REACTOME_NUCLEAR_RECEPTOR_TRANSCRIPTION_PATHWAY	REACTOME_NUCLEAR_RECEPTOR_TRANSCRIPTION_PATHWAY	51	-0.478703	-1.59609	0.0114379	0.0700994	0.0557451	2375	tags=31%, list=19%, signal=25%	NR5A1/NCOR1/NR1D2/NR3C1/ESRRG/RXRG/RARA/HNF4G/NR4A2/NR5A2/PPARG/ESR1/RORC/NR3C2/AR/PGR
REACTOME_MITOTIC_TELOPHASE_CYTOKINESIS	REACTOME_MITOTIC_TELOPHASE_CYTOKINESIS	13	0.687594	1.7509	0.0116279	0.0710256	0.0564816	137	tags=23%, list=1%, signal=23%	KIF23/KIF20A/PLK1
REACTOME_GAP_FILLING_DNA_REPAIR_SYNTHESIS_AND_LIGATION_IN_GG_NER	REACTOME_GAP_FILLING_DNA_REPAIR_SYNTHESIS_AND_LIGATION_IN_GG_NER	23	0.556352	1.67736	0.0116822	0.0710256	0.0564816	2517	tags=48%, list=20%, signal=38%	RFC4/PCNA/POLE2/RFC2/POLD1/RFC3/POLD2/POLE3/RPA3/LIG1/RFC5
REACTOME_POLYMERASE_SWITCHING_ON_THE_C_STRAND_OF_THE_TELOMERE	REACTOME_POLYMERASE_SWITCHING_ON_THE_C_STRAND_OF_THE_TELOMERE	23	0.552903	1.66696	0.0116822	0.0710256	0.0564816	1688	tags=43%, list=14%, signal=38%	DSCC1/RFC4/PCNA/POLA2/RFC2/PRIM1/PRIM2/POLD1/RFC3/POLD2
REACTOME_THE_ROLE_OF_NEF_IN_HIV_1_REPLICATION_AND_DISEASE_PATHOGENESIS	REACTOME_THE_ROLE_OF_NEF_IN_HIV_1_REPLICATION_AND_DISEASE_PATHOGENESIS	24	0.546831	1.65722	0.0119048	0.0721864	0.0574048	3743	tags=54%, list=30%, signal=38%	LCK/HCK/CD247/DOCK2/CD28/AP1S1/AP1G1/AP2S1/AP1B1/CD8B/CD4/AP2M1/HLA-A
REACTOME_INTRA_GOLGI_AND_RETROGRADE_GOLGI_TO_ER_TRAFFIC	REACTOME_INTRA_GOLGI_AND_RETROGRADE_GOLGI_TO_ER_TRAFFIC	163	0.334502	1.4386	0.0120846	0.073083	0.0581178	205	tags=7%, list=2%, signal=7%	KIF23/CENPE/KIF18A/KIF11/KIFC1/KIF18B/KIF20A/KIF4A/KIF2C/RACGAP1/KIF15
REACTOME_PEPTIDE_LIGAND_BINDING_RECEPTORS	REACTOME_PEPTIDE_LIGAND_BINDING_RECEPTORS	165	0.335676	1.44638	0.0121581	0.0733333	0.0583168	2161	tags=30%, list=17%, signal=25%	NMU/CXCL10/CXCL13/CXCL11/CXCL9/CXCL3/CCL20/CXCL8/CCL5/CXCR6/CCR1/CCL2/CCL4/CCR8/XK/SSTR1/CCR7/CCL7/FPR3/GAL/MC3R/TACR3/NMBR/CCL17/HCRTR2/CCR5/CCL22/NMB/XCL1/CXCL5/CXCL1/CCL16/CCRL2/CCL13/PMCH/HCRTR1/PYY/MC4R/CXCR4/AVP/SSTR5/MC5R/CX3CL1/KISS1/CXCR3/EDN3/CCKBR/SSTR3/C5AR1
REACTOME_FATTY_ACIDS	REACTOME_FATTY_ACIDS	13	-0.682987	-1.67827	0.0122378	0.0736198	0.0585446	2026	tags=46%, list=16%, signal=39%	CYP2A13/CYP4A22/CYP4F11/CYP4F12/CYP4F8/CYP4B1
WP_METAPATHWAY_BIOTRANSFORMATION_PHASE_I_AND_II	WP_METAPATHWAY_BIOTRANSFORMATION_PHASE_I_AND_II	129	-0.380487	-1.47095	0.0124031	0.0744186	0.0591799	2086	tags=24%, list=17%, signal=20%	CYP20A1/NNMT/SULT1A2/CHST10/CYP2A13/GPX5/UGT2B15/GPX3/CYP1A1/NDST1/AKR1C3/CYP2A6/GSTZ1/CYP4F11/SULT1A1/AKR7A3/CYP7A1/CYP26A1/GSTM4/HNMT/GSTM2/GSTM1/NAA80/CYP21A2/GSTT2/CYP4F12/GSTM3/EPHX2/CYP4F8/CYP4B1/FMO5
KEGG_BASAL_CELL_CARCINOMA	KEGG_BASAL_CELL_CARCINOMA	46	-0.48288	-1.59461	0.0127389	0.0761239	0.060536	2725	tags=39%, list=22%, signal=31%	DVL2/FZD8/FZD1/CTNNB1/TP53/FZD2/FZD4/GLI1/WNT5A/APC/FZD10/WNT2B/SHH/WNT5B/WNT11/WNT4/GLI3/BMP4
REACTOME_TRANSLESION_SYNTHESIS_BY_Y_FAMILY_DNA_POLYMERASES_BYPASSES_LESIONS_ON_DNA_TEMPLATE	REACTOME_TRANSLESION_SYNTHESIS_BY_Y_FAMILY_DNA_POLYMERASES_BYPASSES_LESIONS_ON_DNA_TEMPLATE	34	0.514265	1.68786	0.0127551	0.0761239	0.060536	1902	tags=44%, list=15%, signal=37%	ISG15/PCLAF/RFC4/PCNA/POLE2/RFC2/POLD1/UFD1/RFC3/USP10/UBE2L6/POLD2/POLE3/VCP/RPA3
WP_NONSMALL_CELL_LUNG_CANCER	WP_NONSMALL_CELL_LUNG_CANCER	70	0.403697	1.52875	0.0127877	0.0761239	0.060536	2447	tags=33%, list=20%, signal=27%	CRABP1/PDK1/E2F1/CDKN2A/PLCG2/CYCS/E2F3/BAK1/CDK4/BID/STK4/MAP2K1/TGFA/EGFR/MAP2K2/ALK/EGF/MAPK1/SOS1/EML4/PRKCA/NRAS/PRKCG
REACTOME_RRNA_MODIFICATION_IN_THE_NUCLEUS_AND_CYTOSOL	REACTOME_RRNA_MODIFICATION_IN_THE_NUCLEUS_AND_CYTOSOL	51	0.438313	1.56953	0.0128205	0.0761239	0.060536	3996	tags=55%, list=32%, signal=37%	PNO1/NOP2/RRP7A/PWP2/EMG1/GAR1/UTP11/RRP9/DDX49/NOP10/WDR43/SNU13/FBL/BUD23/PDCD11/UTP18/NHP2/NOL11/IMP4/UTP6/NAT10/DDX47/WDR3/HEATR1/RCL1/NOC4L/UTP20/BMS1
REACTOME_PYRUVATE_METABOLISM_AND_CITRIC_ACID_TCA_CYCLE	REACTOME_PYRUVATE_METABOLISM_AND_CITRIC_ACID_TCA_CYCLE	50	0.428085	1.52387	0.0129199	0.0765152	0.0608472	2546	tags=40%, list=20%, signal=32%	PDK1/ME1/LDHB/LDHC/ME2/IDH2/SLC16A3/ACO2/DLAT/IDH3A/SLC16A1/PPARD/PDHA1/PDK3/FH/IDH3G/MPC2/PDHA2/LDHA/PDHX
REACTOME_SMOOTH_MUSCLE_CONTRACTION	REACTOME_SMOOTH_MUSCLE_CONTRACTION	36	-0.524421	-1.64564	0.012966	0.0765896	0.0609064	3718	tags=56%, list=30%, signal=39%	MYL6/GUCY1B1/ANXA6/MYL12B/ACTA2/CALD1/MYLK/GUCY1A1/GUCY1A2/ITGA1/TPM2/SORBS3/ACTG2/MYL5/TPM1/SORBS1/MYL9/ITGB5/LMOD1/MYH11
REACTOME_INTERFERON_GAMMA_SIGNALING	REACTOME_INTERFERON_GAMMA_SIGNALING	79	0.390423	1.51449	0.0131579	0.0773238	0.0614901	2451	tags=35%, list=20%, signal=29%	GBP1/STAT1/HLA-DRB4/IFI30/VCAM1/OAS1/OAS3/IFNG/OASL/MT2A/ICAM1/OAS2/IRF8/FCGR1B/IRF1/GBP2/TRIM46/HLA-DQB1/HLA-G/SOCS3/TRIM2/PTAFR/PTPN2/HLA-F/IRF9/TRIM14/PML/SOCS1
REACTOME_REGULATION_OF_PLK1_ACTIVITY_AT_G2_M_TRANSITION	REACTOME_REGULATION_OF_PLK1_ACTIVITY_AT_G2_M_TRANSITION	79	0.394955	1.53207	0.0131579	0.0773238	0.0614901	247	tags=10%, list=2%, signal=10%	CCNB2/NEK2/CDK1/AURKA/CCNB1/PLK1/PLK4/HAUS6
WP_PYRIMIDINE_METABOLISM	WP_PYRIMIDINE_METABOLISM	67	0.420969	1.57496	0.0132275	0.0775336	0.061657	2151	tags=34%, list=17%, signal=29%	RRM2/CTPS1/TK1/UPP1/TYMS/NME1/POLE2/POLA2/DTYMK/PRIM1/DPYS/UPB1/PRIM2/POLD1/DCK/POLR2K/TYMP/POLD2/POLR2D/POLE3/UMPS/RRM1/POLR3G
WP_PATHWAYS_IN_CLEAR_CELL_RENAL_CELL_CARCINOMA	WP_PATHWAYS_IN_CLEAR_CELL_RENAL_CELL_CARCINOMA	78	0.39103	1.5097	0.0132626	0.0775404	0.0616624	1861	tags=31%, list=15%, signal=26%	PGBD5/PSAT1/PHGDH/PFKP/ME1/LDHB/SHMT2/HK3/LDHC/GPI/PSPH/TPI1/GAPDH/PGK1/ENO1/VHL/SLC2A1/MDH1/VEGFA/PKM/SDS/HIF1A/HK2/EGFR
KEGG_BLADDER_CANCER	KEGG_BLADDER_CANCER	41	0.487142	1.67249	0.0136612	0.0796671	0.0633536	2387	tags=44%, list=19%, signal=36%	MMP1/MMP9/CXCL8/MYC/E2F1/CDKN2A/E2F3/CDK4/VEGFA/CDH1/MAP2K1/TYMP/EGFR/MAP2K2/EGF/MAPK1/DAPK1/NRAS
REACTOME_PEROXISOMAL_LIPID_METABOLISM	REACTOME_PEROXISOMAL_LIPID_METABOLISM	24	-0.580387	-1.66983	0.0137457	0.0799559	0.0635833	3035	tags=58%, list=24%, signal=44%	SCP2/DECR2/MLYCD/PECR/ACAA1/ALDH3A2/SLC27A2/CRAT/ACOX3/HSD17B4/ECI2/ACBD4/ACOX2/CROT
BIOCARTA_IL17_PATHWAY	BIOCARTA_IL17_PATHWAY	15	0.636443	1.70906	0.0138889	0.0805838	0.0640826	1014	tags=47%, list=8%, signal=43%	CXCL8/CD2/CD3G/CD247/CD3D/CD8A/CD3E
REACTOME_GLUTAMATE_NEUROTRANSMITTER_RELEASE_CYCLE	REACTOME_GLUTAMATE_NEUROTRANSMITTER_RELEASE_CYCLE	23	-0.584957	-1.64634	0.0139373	0.0806598	0.0641431	2141	tags=35%, list=17%, signal=29%	ARL6IP5/UNC13B/TSPOAP1/VAMP2/GLS2/STXBP1/SYT1/SLC1A1
REACTOME_REGULATION_OF_TLR_BY_ENDOGENOUS_LIGAND	REACTOME_REGULATION_OF_TLR_BY_ENDOGENOUS_LIGAND	17	0.628824	1.72756	0.0140515	0.0811156	0.0645055	1685	tags=35%, list=14%, signal=31%	S100A9/S100A8/TLR1/LBP/CD14/TLR2
REACTOME_RHO_GTPASES_ACTIVATE_NADPH_OXIDASES	REACTOME_RHO_GTPASES_ACTIVATE_NADPH_OXIDASES	21	0.570966	1.67765	0.0141176	0.081292	0.0646458	1297	tags=29%, list=10%, signal=26%	S100A9/S100A8/CYBA/NCF2/NCF4/RAC2
REACTOME_FORMATION_OF_FIBRIN_CLOT_CLOTTING_CASCADE_	REACTOME_FORMATION_OF_FIBRIN_CLOT_CLOTTING_CASCADE_	38	-0.504347	-1.60517	0.0143541	0.0822223	0.0653856	2344	tags=47%, list=19%, signal=39%	TFPI/PROCR/F8/KNG1/A2M/SERPING1/F7/PRCP/PROC/VWF/F2R/PF4V1/CD177/PROS1/THBD/F13A1/F3/SERPINA5
REACTOME_SYNTHESIS_OF_ACTIVE_UBIQUITIN_ROLES_OF_E1_AND_E2_ENZYMES	REACTOME_SYNTHESIS_OF_ACTIVE_UBIQUITIN_ROLES_OF_E1_AND_E2_ENZYMES	26	0.528632	1.64566	0.0143885	0.0822223	0.0653856	52	tags=8%, list=0%, signal=8%	UBE2C/UBE2S
BIOCARTA_RANMS_PATHWAY	BIOCARTA_RANMS_PATHWAY	10	0.737552	1.72284	0.0144231	0.0822223	0.0653856	1854	tags=80%, list=15%, signal=68%	TPX2/AURKA/KIF15/KPNA2/RANBP1/RCC1/RANGAP1/RAN
REACTOME_TRANSCRIPTIONAL_REGULATION_OF_WHITE_ADIPOCYTE_DIFFERENTIATION	REACTOME_TRANSCRIPTIONAL_REGULATION_OF_WHITE_ADIPOCYTE_DIFFERENTIATION	75	-0.434153	-1.56086	0.0144231	0.0822223	0.0653856	2699	tags=29%, list=22%, signal=23%	NR2F2/MED4/MED6/MED25/NCOA2/NCOR1/MED16/ZNF638/CREBBP/NCOA1/CHD9/CD36/PPARG/MED13L/LPL/LEP/SREBF1/ADIPOQ/PCK1/FABP4/PLIN1/ADIRF
REACTOME_CELL_SURFACE_INTERACTIONS_AT_THE_VASCULAR_WALL	REACTOME_CELL_SURFACE_INTERACTIONS_AT_THE_VASCULAR_WALL	135	0.342646	1.42711	0.0147929	0.0840364	0.0668282	1593	tags=21%, list=13%, signal=19%	MMP1/SLC7A5/IGLV1-44/IGHV3-48/ANGPT4/TREM1/LCK/IGHM/SELL/GRB14/CD2/L1CAM/SIRPG/IGLV6-57/LYN/DOK2/PSG2/EPCAM/ATP1B3/ITGB2/CD48/FCER1G/SLC16A3/CEACAM8/SELPLG/VPREB3/SLC16A1/MIF/SLC7A7
REACTOME_CLASS_I_MHC_MEDIATED_ANTIGEN_PROCESSING_PRESENTATION	REACTOME_CLASS_I_MHC_MEDIATED_ANTIGEN_PROCESSING_PRESENTATION	283	0.290232	1.33532	0.0148148	0.0840364	0.0668282	2798	tags=31%, list=22%, signal=24%	CDC20/UBE2C/UBE2S/CTSV/TAP1/GAN/SKP2/PSMA7/PSMD3/PSMB9/UBE2O/HERC5/PSMB5/CYBA/CTSS/PSMD7/HERC6/NCF2/SEC61G/PSME2/PSMB3/SEC61A2/PSMA4/UBE2V2/TLR1/PSMB2/PSMA3/PSMA5/PSMB7/FCGR1B/CTSL/VHL/PSMD14/PSME4/MRC1/NCF4/SEM1/TAP2/SEC13/PSMB10/CCNF/PSMD8/CD14/ELOC/UBE2L6/RNF114/PSMC3/RBX1/SEC61B/TLR2/PSMD2/ITCH/PSMB4/ANAPC10/PSMC4/CYBB/HLA-G/SOCS3/KLHL5/PSMA2/UBE2A/FBXL8/CD207/PSMB6/LRRC41/UBE2D1/HLA-F/UBR4/C…
REACTOME_MITOCHONDRIAL_TRANSLATION	REACTOME_MITOCHONDRIAL_TRANSLATION	62	0.417379	1.53533	0.015544	0.0879547	0.0699441	4001	tags=55%, list=32%, signal=37%	MRPS17/MRPL15/MRPL13/MRPL12/MRPS33/MRPL48/MRPS12/MRPS7/MRPL42/MRPS15/MRPL3/GADD45GIP1/MRPS18A/MRPL11/MRPL2/MRPL20/MRPL9/MRPL17/MRPL19/DAP3/MRPL33/MRPL18/MRPL4/MRPL35/MRPL39/MRPS11/MRPS2/MRPS34/MRPL44/MRPL23/MRPL58/MRPS16/GFM1/MTIF2
REACTOME_DNA_DOUBLE_STRAND_BREAK_RESPONSE	REACTOME_DNA_DOUBLE_STRAND_BREAK_RESPONSE	53	0.424846	1.5275	0.015625	0.0881302	0.0700838	1987	tags=32%, list=16%, signal=27%	KPNA2/H2BC12/H2BC11/EYA4/NSD2/UBE2V2/EYA3/CHEK2/H2BC9/EYA1/NBN/H2BC3/H2AX/H3-4/PPP5C/BARD1/BRCA1
REACTOME_NOREPINEPHRINE_NEUROTRANSMITTER_RELEASE_CYCLE	REACTOME_NOREPINEPHRINE_NEUROTRANSMITTER_RELEASE_CYCLE	17	-0.657297	-1.72324	0.0156522	0.0881302	0.0700838	1990	tags=47%, list=16%, signal=40%	SLC22A2/UNC13B/TSPOAP1/VAMP2/STXBP1/SLC18A2/SYT1/MAOA
REACTOME_CROSSLINKING_OF_COLLAGEN_FIBRILS	REACTOME_CROSSLINKING_OF_COLLAGEN_FIBRILS	16	-0.651815	-1.68331	0.0157068	0.0882205	0.0701556	3228	tags=69%, list=26%, signal=51%	TLL1/LOX/TLL2/LOXL2/COL4A6/PXDN/COL1A2/COL1A1/PCOLCE/LOXL1/COL4A5
KEGG_TYPE_II_DIABETES_MELLITUS	KEGG_TYPE_II_DIABETES_MELLITUS	44	-0.476355	-1.55405	0.0159236	0.0892188	0.0709494	2245	tags=30%, list=18%, signal=24%	CACNA1E/MAPK3/IRS2/PIK3R1/INSR/PRKCZ/SOCS2/ABCC8/CACNA1C/IKBKB/IRS1/CACNA1D/ADIPOQ
REACTOME_MRNA_SPLICING_MINOR_PATHWAY	REACTOME_MRNA_SPLICING_MINOR_PATHWAY	46	0.419148	1.46113	0.0160428	0.089667	0.0713058	2699	tags=37%, list=22%, signal=29%	YBX1/SNRPD3/POLR2F/TXNL4A/SNRPD1/SNRPF/LSM2/POLR2K/SNRPG/SF3B3/SNRPB/SRSF2/POLR2D/SNU13/NCBP1/POLR2H/SNRPD2
BIOCARTA_SM_PATHWAY	BIOCARTA_SM_PATHWAY	14	0.649809	1.69933	0.0162791	0.0903251	0.0718292	1808	tags=71%, list=15%, signal=61%	SNRPA1/SNRPD3/SNRPC/SNRPD1/SNRPF/SNRPG/SNRPA/SNRPB/SRSF2/SNRPB2
REACTOME_SIGNAL_REGULATORY_PROTEIN_FAMILY_INTERACTIONS	REACTOME_SIGNAL_REGULATORY_PROTEIN_FAMILY_INTERACTIONS	14	0.643693	1.68333	0.0162791	0.0903251	0.0718292	3193	tags=64%, list=26%, signal=48%	FYB1/SIRPG/TYROBP/SIRPA/SFTPD/SIRPB1/PTK2/SRC/GRB2
WP_CHOLESTEROL_BIOSYNTHESIS_PATHWAY	WP_CHOLESTEROL_BIOSYNTHESIS_PATHWAY	14	0.644381	1.68513	0.0162791	0.0903251	0.0718292	1179	tags=43%, list=9%, signal=39%	DHCR7/MVD/SQLE/IDI1/FDPS/NSDHL
BIOCARTA_ATRBRCA_PATHWAY	BIOCARTA_ATRBRCA_PATHWAY	21	0.564821	1.6596	0.0164706	0.0911665	0.0724983	2449	tags=48%, list=20%, signal=38%	CHEK1/RAD51/FANCA/FANCE/CHEK2/FANCG/NBN/BRCA1/BRCA2/RAD1
KEGG_HOMOLOGOUS_RECOMBINATION	KEGG_HOMOLOGOUS_RECOMBINATION	25	0.534143	1.63751	0.0166271	0.0915844	0.0728307	2474	tags=48%, list=20%, signal=39%	RAD54L/RAD51/BLM/POLD1/SEM1/NBN/POLD2/XRCC3/RPA3/TOP3B/BRCA2/RAD51C
WP_PHOTODYNAMIC_THERAPYINDUCED_UNFOLDED_PROTEIN_RESPONSE	WP_PHOTODYNAMIC_THERAPYINDUCED_UNFOLDED_PROTEIN_RESPONSE	24	0.529517	1.60475	0.0166667	0.0915844	0.0728307	3222	tags=54%, list=26%, signal=40%	WARS1/ASNS/PDIA6/SULT1E1/ATF3/ATF4/BCL2L11/CALR/DDIT3/HSP90B1/TRIB3/HSPA5/ERN1
REACTOME_TERMINATION_OF_TRANSLESION_DNA_SYNTHESIS	REACTOME_TERMINATION_OF_TRANSLESION_DNA_SYNTHESIS	29	0.519769	1.65371	0.0167064	0.0915844	0.0728307	1902	tags=45%, list=15%, signal=38%	ISG15/PCLAF/RFC4/PCNA/POLE2/RFC2/POLD1/RFC3/USP10/UBE2L6/POLD2/POLE3/RPA3
REACTOME_NUCLEOTIDE_SALVAGE	REACTOME_NUCLEOTIDE_SALVAGE	19	0.600142	1.69742	0.0167464	0.0915844	0.0728307	1649	tags=47%, list=13%, signal=41%	TK1/UPP1/PNP/GMPR/APRT/DCK/ADA/HPRT1/TYMP
WP_NAD_BIOSYNTHETIC_PATHWAYS	WP_NAD_BIOSYNTHETIC_PATHWAYS	19	0.5911	1.67185	0.0167464	0.0915844	0.0728307	210	tags=21%, list=2%, signal=21%	QPRT/IDO1/TDO2/CD38
REACTOME_PTEN_REGULATION	REACTOME_PTEN_REGULATION	122	0.334873	1.39156	0.0168067	0.0916306	0.0728674	2786	tags=31%, list=22%, signal=24%	EZH2/PSMA7/PSMD3/PSMB9/PSMB5/PSMD7/PSME2/PSMB3/HDAC2/CBX2/PSMA4/PSMB2/PSMA3/PSMA5/PSMB7/GATAD2A/PSMD14/RRAGD/PSME4/SEM1/PSMB10/PSMD8/KDM1A/PSMC3/PSMD2/PSMB4/PSMC4/PSMA2/CSNK2B/MAPK1/PSMB6/PML/PSMD12/FRK/PSMA1/PSMD10/USP13/PSMD1
ST_WNT_BETA_CATENIN_PATHWAY	ST_WNT_BETA_CATENIN_PATHWAY	30	-0.527855	-1.58093	0.016835	0.0916306	0.0728674	2089	tags=37%, list=17%, signal=31%	CTNNB1/ANKRD6/FRAT1/WIF1/APC/DKK3/DACT1/MVP/FSTL1/LRP1/DKK2
REACTOME_HEDGEHOG_OFF_STATE	REACTOME_HEDGEHOG_OFF_STATE	100	0.36391	1.46951	0.0169972	0.0922934	0.0733944	2959	tags=44%, list=24%, signal=34%	PSMA7/PSMD3/PSMB9/ADCY8/PSMB5/TUBA4A/PSMD7/PSME2/PSMB3/PSMA4/TUBA1C/PSMB2/PSMA3/PSMA5/PSMB7/PSMD14/PSME4/TUBB3/SEM1/TUBB4B/PSMB10/PSMD8/TUBA1B/PSMC3/RBX1/PSMD2/ITCH/PSMB4/GPR161/PSMC4/PSMA2/TUBB1/PSMB6/PRKACB/CUL1/PSMD12/PSMA1/GSK3B/ADCY7/PSMD10/PSMD1/PRKAR1B/GNAS/PRKACG
NABA_ECM_AFFILIATED	NABA_ECM_AFFILIATED	106	-0.38903	-1.46436	0.0170543	0.092384	0.0734665	1698	tags=23%, list=14%, signal=20%	MBL2/ANXA3/OVGP1/CLEC2B/LGALS8/GPC1/MUC7/SEMA3B/MUC6/PLXDC1/SEMA5A/CLEC11A/SEMA3G/HPX/SEMA3C/PLXNB1/GPC4/COLEC12/OPRPN/MUC1/SEMA3E/C1QTNF3/ANXA9/EMCN
KEGG_DILATED_CARDIOMYOPATHY	KEGG_DILATED_CARDIOMYOPATHY	83	-0.41124	-1.50035	0.0173228	0.093617	0.074447	2848	tags=34%, list=23%, signal=26%	ITGA10/ITGA8/SLC8A1/ITGA1/ADCY9/TPM2/CACNB2/TNNT2/CACNG5/SGCB/ADCY1/ADCY2/ITGAV/TPM1/ITGA3/TGFB2/CACNA2D3/CACNG4/SGCD/ITGB5/CACNA1C/LAMA2/PLN/TGFB3/ITGA7/IGF1/CACNA2D2/CACNA1D
REACTOME_CGMP_EFFECTS	REACTOME_CGMP_EFFECTS	15	-0.648186	-1.64515	0.0175439	0.0943653	0.0750421	1948	tags=53%, list=16%, signal=45%	PDE10A/KCNMB2/PDE5A/PRKG1/PDE1A/KCNMA1/PDE2A/ITPR1
REACTOME_GABA_SYNTHESIS_RELEASE_REUPTAKE_AND_DEGRADATION	REACTOME_GABA_SYNTHESIS_RELEASE_REUPTAKE_AND_DEGRADATION	15	-0.645612	-1.63862	0.0175439	0.0943653	0.0750421	1747	tags=33%, list=14%, signal=29%	GAD1/VAMP2/STXBP1/SYT1/ABAT
REACTOME_COLLAGEN_DEGRADATION	REACTOME_COLLAGEN_DEGRADATION	57	-0.452883	-1.53657	0.0177134	0.0950534	0.0755893	1731	tags=49%, list=14%, signal=42%	COL4A6/COL6A1/COL11A1/COL18A1/COL2A1/COL15A1/MMP3/MMP13/COL1A2/COL1A1/TMPRSS6/COL6A3/COL8A1/COL3A1/COL5A3/MMP10/COL5A2/CTSK/MMP2/COL7A1/COL5A1/COL6A2/COL8A2/COL10A1/COL4A5/COL14A1/COL16A1/COL17A1
REACTOME_ABERRANT_REGULATION_OF_MITOTIC_EXIT_IN_CANCER_DUE_TO_RB1_DEFECTS	REACTOME_ABERRANT_REGULATION_OF_MITOTIC_EXIT_IN_CANCER_DUE_TO_RB1_DEFECTS	14	0.64246	1.68011	0.0186047	0.0995025	0.0791274	285	tags=21%, list=2%, signal=21%	UBE2C/UBE2S/SKP2
REACTOME_INITIAL_TRIGGERING_OF_COMPLEMENT	REACTOME_INITIAL_TRIGGERING_OF_COMPLEMENT	23	0.534899	1.61268	0.0186916	0.0995025	0.0791274	1212	tags=30%, list=10%, signal=28%	IGLV1-44/IGHV3-48/C1QB/C1QA/IGLV6-57/FCN3/FCN1
WP_THE_HUMAN_IMMUNE_RESPONSE_TO_TUBERCULOSIS	WP_THE_HUMAN_IMMUNE_RESPONSE_TO_TUBERCULOSIS	23	0.536859	1.61859	0.0186916	0.0995025	0.0791274	2451	tags=43%, list=20%, signal=35%	TAP1/MX1/STAT1/IFIT3/OAS1/IRF1/IFIT1/PTPN2/IRF9/SOCS1
REACTOME_VIRAL_MESSENGER_RNA_SYNTHESIS	REACTOME_VIRAL_MESSENGER_RNA_SYNTHESIS	42	0.469099	1.62325	0.0187166	0.0995025	0.0791274	3318	tags=50%, list=27%, signal=37%	NUP93/POLR2F/NUP155/POLR2K/SEC13/NUP205/NDC1/NUP62/POLR2D/NUP88/NUP85/NUP50/RAE1/NUP42/POLR2H/NUP153/SEH1L/NUP107/NUP37/POLR2J/NUP58
REACTOME_PHASE_I_FUNCTIONALIZATION_OF_COMPOUNDS	REACTOME_PHASE_I_FUNCTIONALIZATION_OF_COMPOUNDS	90	-0.402852	-1.48609	0.0187793	0.0996046	0.0792085	3008	tags=34%, list=24%, signal=26%	CYP3A4/CYP26B1/CYP2E1/CYP2C8/CYP46A1/CYP2A7/PTGS1/NCOA2/FMO3/ARNT2/CYP2A13/CYP4A22/NCOA1/CYP1A1/CYP2A6/MARC2/AHR/FDXR/CYP4F11/CYP7A1/ALDH1A1/CYP26A1/ADH1C/CYP21A2/AOC3/MAOA/CYP4F12/MAOB/ADH1B/CYP4F8/CYP4B1
PID_A6B1_A6B4_INTEGRIN_PATHWAY	PID_A6B1_A6B4_INTEGRIN_PATHWAY	45	-0.46484	-1.52868	0.0189573	0.100316	0.0797742	1890	tags=22%, list=15%, signal=19%	PIK3R1/LAMA4/RXRG/LAMB1/LAMA2/LAMA3/PMP22/MST1/LAMB2/COL17A1
REACTOME_NITRIC_OXIDE_STIMULATES_GUANYLATE_CYCLASE	REACTOME_NITRIC_OXIDE_STIMULATES_GUANYLATE_CYCLASE	21	-0.599094	-1.65007	0.0190641	0.100417	0.0798548	3706	tags=57%, list=30%, signal=40%	NOS3/GUCY1B1/PDE10A/GUCY1A1/GUCY1A2/KCNMB2/PDE5A/PRKG1/PDE1A/KCNMA1/PDE2A/ITPR1
REACTOME_PYRUVATE_METABOLISM	REACTOME_PYRUVATE_METABOLISM	29	0.502389	1.59842	0.0190931	0.100417	0.0798548	2546	tags=48%, list=20%, signal=38%	PDK1/ME1/LDHB/LDHC/SLC16A3/DLAT/SLC16A1/PPARD/PDHA1/PDK3/MPC2/PDHA2/LDHA/PDHX
WP_DIFFERENTIATION_PATHWAY	WP_DIFFERENTIATION_PATHWAY	44	-0.468508	-1.52845	0.0191083	0.100417	0.0798548	1742	tags=27%, list=14%, signal=24%	HGF/TPO/WNT5A/WNT2B/FGF1/FGF2/SHH/FST/KITLG/TGFB3/IGF1/BMP4
REACTOME_ABC_FAMILY_PROTEINS_MEDIATED_TRANSPORT	REACTOME_ABC_FAMILY_PROTEINS_MEDIATED_TRANSPORT	90	0.371057	1.46988	0.0192837	0.101107	0.0804033	2805	tags=44%, list=23%, signal=35%	PSMA7/PSMD3/PSMB9/EIF2S2/PSMB5/PSMD7/DERL1/ABCC4/PSME2/PSMB3/ABCA4/PSMA4/PSMB2/PSMA3/PSMA5/PSMB7/PSMD14/ABCB9/PSME4/SEM1/ABCD1/ABCC2/PSMB10/PSMD8/PSMC3/PSMD2/PSMB4/ABCC1/VCP/PSMC4/CFTR/PSMA2/ABCB6/PSMB6/PSMD12/PSMA1/ABCF1/PSMD10/PSMD1/ABCG5
WP_BIOMARKERS_FOR_PYRIMIDINE_METABOLISM_DISORDERS	WP_BIOMARKERS_FOR_PYRIMIDINE_METABOLISM_DISORDERS	12	0.676841	1.66178	0.0194175	0.101575	0.0807756	2165	tags=75%, list=17%, signal=62%	RRM2/TYMS/DPYS/UPB1/PUS1/TYMP/UMPS/RRM1/CKB
PID_BARD1_PATHWAY	PID_BARD1_PATHWAY	28	0.514241	1.61134	0.0195122	0.101838	0.0809843	3223	tags=54%, list=26%, signal=40%	RAD51/CCNE1/FANCA/PCNA/FANCE/FANCG/NBN/CSTF1/BARD1/BRCA1/PRKDC/UBE2L3/NPM1/FANCL/CDK2
REACTOME_PHASE_0_RAPID_DEPOLARISATION	REACTOME_PHASE_0_RAPID_DEPOLARISATION	34	-0.507721	-1.57133	0.0196721	0.102394	0.0814264	2793	tags=35%, list=22%, signal=27%	SCN11A/SCN9A/CACNB2/SCN2A/RANGRF/FGF14/CACNA2D3/CACNG4/CACNA1C/SCN3B/CACNA2D2/CACNA1D
BIOCARTA_BLYMPHOCYTE_PATHWAY	BIOCARTA_BLYMPHOCYTE_PATHWAY	11	0.711037	1.69504	0.0197531	0.102394	0.0814264	2096	tags=73%, list=17%, signal=61%	HLA-DRB4/ITGB2/PTPRC/ICAM1/CR1/FCGR2B/CR2/CD40
BIOCARTA_PTC1_PATHWAY	BIOCARTA_PTC1_PATHWAY	11	0.706627	1.68452	0.0197531	0.102394	0.0814264	895	tags=45%, list=7%, signal=42%	CDK1/CCNB1/CDC25A/CDC25B/CDC25C
KEGG_CIRCADIAN_RHYTHM_MAMMAL	KEGG_CIRCADIAN_RHYTHM_MAMMAL	12	-0.672961	-1.62163	0.020339	0.105192	0.0836519	3550	tags=83%, list=29%, signal=60%	NPAS2/CSNK1E/ARNTL/PER1/CRY1/PER3/BHLHE41/BHLHE40/PER2/CRY2
REACTOME_REGULATION_OF_EXPRESSION_OF_SLITS_AND_ROBOS	REACTOME_REGULATION_OF_EXPRESSION_OF_SLITS_AND_ROBOS	149	0.319364	1.35278	0.0204678	0.10562	0.0839918	2788	tags=27%, list=22%, signal=21%	LHX2/MAGOHB/PSMA7/PSMD3/PSMB9/PSMB5/PSMD7/RPL39L/PSME2/PSMB3/PSMA4/PSMB2/PSMA3/PSMA5/PSMB7/MAGOH/PSMD14/PSME4/SEM1/PSMB10/PSMD8/ELOC/PSMC3/EIF4A3/RBX1/PSMD2/PSMB4/PSMC4/EIF4G1/PSMA2/PABPC1/PSMB6/UPF2/PSMD12/PSMA1/NCBP1/PSMD10/RPS21/PSMD1/RPL8
REACTOME_KERATAN_SULFATE_BIOSYNTHESIS	REACTOME_KERATAN_SULFATE_BIOSYNTHESIS	25	-0.565013	-1.63335	0.020654	0.10634	0.084565	956	tags=24%, list=8%, signal=22%	LUM/PRELP/FMOD/KERA/OMD/OGN
REACTOME_PEROXISOMAL_PROTEIN_IMPORT	REACTOME_PEROXISOMAL_PROTEIN_IMPORT	56	-0.452923	-1.53578	0.020934	0.107539	0.0855186	1291	tags=32%, list=10%, signal=29%	DECR2/PEX6/MLYCD/PECR/ZFAND6/ACAA1/PEX7/SLC27A2/HMGCL/CRAT/PEX12/ACOX3/HSD17B4/DDO/ECI2/ACOX2/CROT/EPHX2
REACTOME_COMMON_PATHWAY_OF_FIBRIN_CLOT_FORMATION	REACTOME_COMMON_PATHWAY_OF_FIBRIN_CLOT_FORMATION	22	-0.589779	-1.63387	0.0210158	0.107587	0.085556	1573	tags=36%, list=13%, signal=32%	PROC/F2R/PF4V1/CD177/PROS1/THBD/F13A1/SERPINA5
REACTOME_TCF_DEPENDENT_SIGNALING_IN_RESPONSE_TO_WNT	REACTOME_TCF_DEPENDENT_SIGNALING_IN_RESPONSE_TO_WNT	171	0.309178	1.33901	0.0210843	0.107587	0.085556	1848	tags=24%, list=15%, signal=21%	H2AZ1/MYC/H2BC12/PSMA7/PSMD3/PSMB9/H2BC11/H3C10/PSMB5/RUNX3/KREMEN2/PSMD7/CCDC88C/PSME2/PSMB3/RUVBL1/PSMA4/LGR5/PSMB2/PSMA3/PSMA5/PSMB7/WNT3/DKK1/PSMD14/TLE1/H2BC9/YWHAZ/PSME4/SEM1/H2BC3/PSMB10/SOX4/PSMD8/PSMC3/H2AX/RBX1/PSMD2/PSMB4/H3-4/PSMC4
REACTOME_TRANSCRIPTIONAL_REGULATION_BY_RUNX1	REACTOME_TRANSCRIPTIONAL_REGULATION_BY_RUNX1	172	0.306547	1.33084	0.0210843	0.107587	0.085556	2620	tags=33%, list=21%, signal=26%	CTSV/CTLA4/IL2RA/H2AZ1/H2BC12/PSMA7/PSMD3/PSMB9/H2BC11/H3C10/PSMB5/IFNG/PSMD7/PSME2/PSMB3/CBX2/PSMA4/PSMB2/PSMA3/PSMA5/PSMB7/CTSL/PSMD14/H2BC9/PSME4/SEM1/PRKCQ/CBFB/PRMT1/ACTL6A/H2BC3/PSMB10/PSMD8/PSMC3/H2AX/NR4A3/PSMD2/ITCH/CR1/PSMB4/PSMC4/SOCS3/PSMA2/CSNK2B/NFE2/H2AC4/PSMB6/ITGA2B/LMO1/PML/H2AC14/PSMD12/IL2/PSMA1/SMARCA4/PSMD10
ST_B_CELL_ANTIGEN_RECEPTOR	ST_B_CELL_ANTIGEN_RECEPTOR	39	0.458014	1.56186	0.0213904	0.108905	0.0866046	2295	tags=38%, list=18%, signal=31%	LYN/PI3/PLCG2/NFKBIB/CSK/CD19/SYK/MAP2K1/NFKBIE/EPHB2/BCR/MAP2K2/MAPK1/SOS1/NFKBIA
REACTOME_CLASS_A_1_RHODOPSIN_LIKE_RECEPTORS_	REACTOME_CLASS_A_1_RHODOPSIN_LIKE_RECEPTORS_	272	0.284747	1.30063	0.0220588	0.112059	0.0891125	2161	tags=26%, list=17%, signal=22%	NMU/CXCL10/CXCL13/CXCL11/CXCL9/CXCL3/CCL20/CXCL8/CCL5/CXCR6/CCR1/CCL2/LHCGR/CCL4/CCR8/XK/SSTR1/CCR7/ADORA2B/CCL7/FPR3/GAL/GPR18/P2RY6/MC3R/TACR3/HTR1B/GPR183/DRD1/FFAR2/NMBR/CCL17/HCRTR2/CCR5/CHRM4/CCL22/NMB/GPR17/XCL1/CXCL5/S1PR5/CXCL1/S1PR4/GNRH2/CCL16/CCRL2/ADRA1B/CCL13/GPR65/PMCH/HCRTR1/MTNR1A/PYY/MC4R/CXCR4/CHRM5/AVP/SSTR5/OPN3/CMKLR1/LPAR3/MC5R/CX3CL1/KISS1/CXCR3/EDN3/CCKBR/PTAFR/SSTR3/C5AR1
BIOCARTA_MHC_PATHWAY	BIOCARTA_MHC_PATHWAY	11	0.698215	1.66447	0.0222222	0.112389	0.0893754	1336	tags=45%, list=11%, signal=41%	TAP1/HLA-DRB4/PSMB9/PSMB5/TAP2
KEGG_CYSTEINE_AND_METHIONINE_METABOLISM	KEGG_CYSTEINE_AND_METHIONINE_METABOLISM	32	0.490068	1.59834	0.0222222	0.112389	0.0893754	1657	tags=44%, list=13%, signal=38%	CBS/LDHB/AMD1/LDHC/DNMT3B/SMS/AHCY/MTAP/ENOPH1/DNMT3A/SDS/DNMT1/GOT1/SRM
KEGG_PHENYLALANINE_METABOLISM	KEGG_PHENYLALANINE_METABOLISM	17	-0.62686	-1.64344	0.0226087	0.114092	0.090729	522	tags=29%, list=4%, signal=28%	NAA80/AOC3/MAOA/TAT/MAOB
REACTOME_ANCHORING_FIBRIL_FORMATION	REACTOME_ANCHORING_FIBRIL_FORMATION	15	-0.628809	-1.59597	0.022807	0.114839	0.0913233	1879	tags=53%, list=15%, signal=45%	TLL1/TLL2/COL4A6/COL1A2/COL1A1/COL7A1/LAMA3/COL4A5
PID_FRA_PATHWAY	PID_FRA_PATHWAY	35	0.471968	1.56067	0.0231959	0.11603	0.0922706	708	tags=23%, list=6%, signal=22%	MMP1/CCNA2/FOSL1/MMP9/CXCL8/CCL2/CDKN2A/HMOX1
REACTOME_REGULATION_OF_TP53_EXPRESSION_AND_DEGRADATION	REACTOME_REGULATION_OF_TP53_EXPRESSION_AND_DEGRADATION	35	0.470697	1.55647	0.0231959	0.11603	0.0922706	1076	tags=14%, list=9%, signal=13%	CCNA2/CDK1/PRDM1/CDKN2A/CHEK2
REACTOME_TRNA_AMINOACYLATION	REACTOME_TRNA_AMINOACYLATION	35	0.470428	1.55558	0.0231959	0.11603	0.0922706	2429	tags=37%, list=20%, signal=30%	WARS1/GARS1/YARS1/TARS1/EPRS1/AARS1/KARS1/IARS1/MARS1/CARS1/PPA1/DARS2/FARSA
REACTOME_FORMATION_OF_SENESCENCE_ASSOCIATED_HETEROCHROMATIN_FOCI_SAHF_	REACTOME_FORMATION_OF_SENESCENCE_ASSOCIATED_HETEROCHROMATIN_FOCI_SAHF_	17	0.605253	1.66281	0.0234192	0.116891	0.0929556	980	tags=41%, list=8%, signal=38%	LMNB1/HMGA1/H1-1/H1-2/H1-4/HIRA/H1-5
REACTOME_PD_1_SIGNALING	REACTOME_PD_1_SIGNALING	18	0.592488	1.65253	0.0236407	0.117524	0.0934582	1805	tags=56%, list=15%, signal=48%	LCK/PDCD1LG2/HLA-DRB4/CD3G/CD247/CD3D/CD3E/CSK/PDCD1/HLA-DQB1
REACTOME_KERATAN_SULFATE_KERATIN_METABOLISM	REACTOME_KERATAN_SULFATE_KERATIN_METABOLISM	31	-0.507062	-1.53275	0.0236486	0.117524	0.0934582	1569	tags=26%, list=13%, signal=23%	HEXA/GLB1L/LUM/PRELP/FMOD/KERA/OMD/OGN
REACTOME_O_GLYCOSYLATION_OF_TSR_DOMAIN_CONTAINING_PROTEINS	REACTOME_O_GLYCOSYLATION_OF_TSR_DOMAIN_CONTAINING_PROTEINS	23	-0.564735	-1.58943	0.0243902	0.120946	0.0961798	3128	tags=48%, list=25%, signal=36%	ADAMTSL4/SBSPON/THBS1/ADAMTS2/THSD4/ADAMTS20/THSD7A/SEMA5A/THBS2/ADAMTS5/SPON1
KEGG_AMINOACYL_TRNA_BIOSYNTHESIS	KEGG_AMINOACYL_TRNA_BIOSYNTHESIS	30	0.498388	1.60017	0.0245098	0.121276	0.0964421	2429	tags=40%, list=20%, signal=32%	WARS1/GARS1/YARS1/TARS1/EPRS1/AARS1/KARS1/IARS1/MARS1/CARS1/DARS2/FARSA
WP_ECTODERM_DIFFERENTIATION	WP_ECTODERM_DIFFERENTIATION	124	-0.361297	-1.38861	0.0251177	0.123943	0.0985629	2798	tags=34%, list=22%, signal=27%	MKS1/PRKAG2/NR2F2/FGFR2/TFAP2A/FZD8/BCAS3/ZNF219/NLGN1/WDR44/SNCA/CDH6/AHI1/TLE5/CTNNB1/SERPINB6/ARHGDIG/GREB1/FZD4/CELSR2/SPRY2/ROR2/ASTN1/TSC22D1/PAN2/ELOVL4/PTPRB/SOCS2/SHH/NUMA1/ZFHX4/CAP2/CTNND2/MZF1/PTPN13/ZBTB16/GLI3/LDB2/TNFRSF11B/ELOVL2/TOX3/BMP4
PID_HNF3B_PATHWAY	PID_HNF3B_PATHWAY	41	-0.467506	-1.50734	0.0251572	0.123943	0.0985629	488	tags=15%, list=4%, signal=14%	ABCC8/AFP/ALB/TAT/PCK1/FOXA1
KEGG_HEDGEHOG_SIGNALING_PATHWAY	KEGG_HEDGEHOG_SIGNALING_PATHWAY	45	-0.460087	-1.51305	0.0252765	0.124262	0.0988171	2065	tags=27%, list=17%, signal=22%	BTRC/GLI1/WNT5A/GAS1/WNT2B/SHH/WNT5B/WNT11/WNT4/GLI3/BMP4/LRP2
REACTOME_EARLY_PHASE_OF_HIV_LIFE_CYCLE	REACTOME_EARLY_PHASE_OF_HIV_LIFE_CYCLE	14	0.632641	1.65443	0.0255814	0.125492	0.0997946	1711	tags=43%, list=14%, signal=37%	HMGA1/FEN1/CCR5/PSIP1/BANF1/CXCR4
REACTOME_SEMA4D_INDUCED_CELL_MIGRATION_AND_GROWTH_CONE_COLLAPSE	REACTOME_SEMA4D_INDUCED_CELL_MIGRATION_AND_GROWTH_CONE_COLLAPSE	19	-0.59641	-1.60969	0.0256849	0.12573	0.0999839	1409	tags=32%, list=11%, signal=28%	MYH10/ARHGEF12/MYL9/RHOB/PLXNB1/MYH11
REACTOME_CHOLESTEROL_BIOSYNTHESIS	REACTOME_CHOLESTEROL_BIOSYNTHESIS	21	0.535228	1.57264	0.0258824	0.126425	0.100537	1503	tags=43%, list=12%, signal=38%	DHCR7/MVD/SQLE/IDI1/LBR/FDPS/EBP/NSDHL/ACAT2
REACTOME_FORMATION_OF_THE_CORNIFIED_ENVELOPE	REACTOME_FORMATION_OF_THE_CORNIFIED_ENVELOPE	76	0.377615	1.45265	0.026178	0.127576	0.101452	2223	tags=28%, list=18%, signal=23%	KRT16/KRT81/DSC2/PKP1/CSTA/KRT6B/PI3/KRT12/KRT24/KRT83/KRT6A/ST14/EVPL/KRT33B/KRT9/DSG3/DSC3/KLK8/KRT75/CDSN/SPRR1A
REACTOME_FOXO_MEDIATED_TRANSCRIPTION	REACTOME_FOXO_MEDIATED_TRANSCRIPTION	59	-0.440267	-1.49959	0.0262295	0.127576	0.101452	1960	tags=29%, list=16%, signal=24%	NR3C1/SMAD3/STK11/CREBBP/FOXO4/BCL6/CDKN1B/AGRP/FOXO1/SIRT3/CITED2/TXNIP/CCNG2/SREBF1/CAV1/ABCA6/PCK1
WP_ATM_SIGNALING_NETWORK_IN_DEVELOPMENT_AND_DISEASE	WP_ATM_SIGNALING_NETWORK_IN_DEVELOPMENT_AND_DISEASE	43	0.439381	1.53101	0.0263158	0.127724	0.10157	1866	tags=26%, list=15%, signal=22%	CDK1/AURKB/CHEK1/BUB1/LBR/G6PD/CHEK2/NBN/CDK5/H2AX/PPP5C
WP_KISSPEPTINKISSPEPTIN_RECEPTOR_SYSTEM_IN_THE_OVARY	WP_KISSPEPTINKISSPEPTIN_RECEPTOR_SYSTEM_IN_THE_OVARY	38	0.451282	1.5225	0.0266667	0.129119	0.10268	2447	tags=32%, list=20%, signal=25%	PDK1/MMP9/STAR/ARRB2/PRKCQ/MAP2K1/KISS1/MAP2K2/MAPK1/PRKCA/NRAS/PRKCG
WP_OXIDATIVE_PHOSPHORYLATION	WP_OXIDATIVE_PHOSPHORYLATION	46	0.410151	1.42977	0.026738	0.129119	0.10268	3775	tags=46%, list=30%, signal=32%	GZMB/NDUFS6/NDUFA9/NDUFS5/ATP5MC3/NDUFV1/ATP5MF/ATP5F1B/NDUFB2/NDUFA6/NDUFS1/NDUFA4/NDUFA8/ATP5MC1/NDUFB6/NDUFS3/NDUFB5/ATP5PF/NDUFB4/ATP5PD/ATP5F1E
KEGG_AUTOIMMUNE_THYROID_DISEASE	KEGG_AUTOIMMUNE_THYROID_DISEASE	47	0.406444	1.42324	0.0268097	0.129119	0.10268	3615	tags=49%, list=29%, signal=35%	GZMB/CTLA4/PRF1/HLA-DRB4/HLA-DOB/CD40LG/CD86/CD28/IFNA21/HLA-DQB1/HLA-G/FASLG/CD40/HLA-F/IL2/HLA-DMB/HLA-DMA/HLA-DRA/HLA-B/IFNA1/HLA-C/HLA-DOA/CD80
WP_SELECTIVE_EXPRESSION_OF_CHEMOKINE_RECEPTORS_DURING_TCELL_POLARIZATION	WP_SELECTIVE_EXPRESSION_OF_CHEMOKINE_RECEPTORS_DURING_TCELL_POLARIZATION	28	0.504795	1.58174	0.0268293	0.129119	0.10268	2568	tags=54%, list=21%, signal=43%	IL12RB2/CCR1/CCL4/CCR7/IFNG/CD40LG/CCR5/CD28/CXCR4/CXCR3/IL12B/IL2/CCR2/CCR3/IL12A
PID_BMP_PATHWAY	PID_BMP_PATHWAY	38	-0.474254	-1.50939	0.0271132	0.130212	0.103548	2265	tags=26%, list=18%, signal=22%	CTDSP2/SMAD1/CTDSPL/CHRD/CTDSP1/ZFYVE16/CHRDL1/FST/BMPR1B/BMP4
WP_DEREGULATION_OF_RAB_AND_RAB_EFFECTOR_GENES_IN_BLADDER_CANCER	WP_DEREGULATION_OF_RAB_AND_RAB_EFFECTOR_GENES_IN_BLADDER_CANCER	10	-0.695231	-1.59896	0.0273038	0.130852	0.104057	2539	tags=70%, list=20%, signal=56%	MADD/GCC2/RPH3AL/SYTL2/RAB27B/MYRIP/MLPH
BIOCARTA_LYM_PATHWAY	BIOCARTA_LYM_PATHWAY	13	0.63216	1.60974	0.027907	0.133463	0.106134	1024	tags=38%, list=8%, signal=35%	CXCL8/SELL/VCAM1/ITGB2/ICAM1
REACTOME_TRANSLESION_SYNTHESIS_BY_POLH	REACTOME_TRANSLESION_SYNTHESIS_BY_POLH	18	0.574558	1.60252	0.0283688	0.135388	0.107665	1902	tags=39%, list=15%, signal=33%	RFC4/PCNA/RFC2/UFD1/RFC3/VCP/RPA3
REACTOME_CASPASE_MEDIATED_CLEAVAGE_OF_CYTOSKELETAL_PROTEINS	REACTOME_CASPASE_MEDIATED_CLEAVAGE_OF_CYTOSKELETAL_PROTEINS	11	-0.673371	-1.59648	0.0284757	0.135437	0.107703	2523	tags=55%, list=20%, signal=44%	CASP6/ADD1/SPTAN1/GSN/GAS2/MAPT
ST_FAS_SIGNALING_PATHWAY	ST_FAS_SIGNALING_PATHWAY	62	0.390653	1.43702	0.0284974	0.135437	0.107703	3010	tags=39%, list=24%, signal=29%	TPX2/CXCL8/NCS1/CD7/BAK1/CDK2AP1/NFKBIB/PARP1/NFKBIE/EPHB2/FADD/FAF1/CASP10/EGFR/TRAF2/PFN1/MAPK1/NFKBIA/NR0B2/AGFG1/CAD/IL1A/CASP3/DEDD
KEGG_METABOLISM_OF_XENOBIOTICS_BY_CYTOCHROME_P450	KEGG_METABOLISM_OF_XENOBIOTICS_BY_CYTOCHROME_P450	50	-0.453083	-1.51081	0.0292683	0.138812	0.110387	3491	tags=42%, list=28%, signal=30%	CYP2F1/UGT2B17/MGST2/ALDH1A3/CYP3A4/CYP2E1/CYP2C8/ALDH3B2/GSTM5/UGT2B15/CYP1A1/AKR1C3/GSTZ1/GSTM4/ADH1C/GSTM2/GSTM1/GSTT2/GSTT1/GSTM3/ADH1B
REACTOME_GENERATION_OF_SECOND_MESSENGER_MOLECULES	REACTOME_GENERATION_OF_SECOND_MESSENGER_MOLECULES	30	0.493704	1.58513	0.0294118	0.139204	0.110699	1805	tags=43%, list=15%, signal=37%	LCK/HLA-DRB4/FYB1/CD3G/CD247/CD3D/PLCG2/ITK/CD3E/LCP2/NCK1/WAS/HLA-DQB1
REACTOME_SIGNALING_BY_TYPE_1_INSULIN_LIKE_GROWTH_FACTOR_1_RECEPTOR_IGF1R_	REACTOME_SIGNALING_BY_TYPE_1_INSULIN_LIKE_GROWTH_FACTOR_1_RECEPTOR_IGF1R_	48	-0.454821	-1.5078	0.030303	0.143125	0.113818	1983	tags=27%, list=16%, signal=23%	FGF7/IRS2/PIK3R1/FLT3/FGFR3/FGF1/FGF2/KL/IGF1R/FGF18/IRS1/IGF1/CILP
REACTOME_PARASITE_INFECTION	REACTOME_PARASITE_INFECTION	59	0.388912	1.42558	0.0306122	0.143991	0.114506	3193	tags=44%, list=26%, signal=33%	IGLV1-44/IGHV3-48/HCK/CD3G/CD247/MYO10/IGLV6-57/LYN/NCK1/SYK/ARPC1B/ACTR3/WAS/MYO5A/NCKAP1L/YES1/MAPK1/ARPC1A/ACTR2/IGHG1/PTK2/WASF1/SRC/ABI1/ARPC5/GRB2
REACTOME_SIGNALING_BY_BMP	REACTOME_SIGNALING_BY_BMP	27	-0.520457	-1.52504	0.0306122	0.143991	0.114506	2175	tags=30%, list=17%, signal=25%	SMAD1/AMH/ACVRL1/GREM2/ZFYVE16/FSTL1/CHRDL1/BMPR1B
KEGG_PATHOGENIC_ESCHERICHIA_COLI_INFECTION	KEGG_PATHOGENIC_ESCHERICHIA_COLI_INFECTION	52	0.407492	1.46757	0.0306905	0.144063	0.114563	2383	tags=37%, list=19%, signal=30%	TUBA4A/ARPC5L/TUBA1C/TUBB/YWHAZ/TUBB3/TUBB4B/CDH1/TUBA1B/CD14/CLDN1/NCK1/ARPC1B/WAS/NCK2/TUBB1/HCLS1/TUBB7P/PRKCA
WP_CYTOKINES_AND_INFLAMMATORY_RESPONSE	WP_CYTOKINES_AND_INFLAMMATORY_RESPONSE	25	0.497827	1.52618	0.0308789	0.144583	0.114977	3284	tags=52%, list=26%, signal=38%	IL7/IFNG/IL15/CXCL1/TNF/IL6/IL13/IL12B/IL2/IL11/IL1A/HLA-DRA/CD4
PID_HIV_NEF_PATHWAY	PID_HIV_NEF_PATHWAY	35	0.453471	1.49951	0.0309278	0.144583	0.114977	2489	tags=34%, list=20%, signal=28%	BIRC3/CD247/CYCS/BID/TNF/FADD/TRAF2/FASLG/NFKBIA/TRAF1/CASP2/CHUK
WP_LTF_DANGER_SIGNAL_RESPONSE_PATHWAY	WP_LTF_DANGER_SIGNAL_RESPONSE_PATHWAY	19	0.544793	1.54088	0.0311005	0.145093	0.115382	3282	tags=58%, list=26%, signal=43%	CXCL8/TREM1/IRAK1/CD14/TNF/IL6/TLR2/MAPK1/IL1A/MYD88/IFNA1
BIOCARTA_G1_PATHWAY	BIOCARTA_G1_PATHWAY	28	0.499249	1.56436	0.0317073	0.147623	0.117394	1110	tags=32%, list=9%, signal=29%	CDK1/CDC25A/CCNE1/SKP2/E2F1/CDKN2A/DHFR/CDK4/TFDP1
REACTOME_SIGNALING_BY_NOTCH3	REACTOME_SIGNALING_BY_NOTCH3	42	0.435573	1.50724	0.0320856	0.14908	0.118553	535	tags=12%, list=4%, signal=11%	DLGAP5/TACC3/FABP7/STAT1/YBX1
REACTOME_GAMMA_CARBOXYLATION_TRANSPORT_AND_AMINO_TERMINAL_CLEAVAGE_OF_PROTEINS	REACTOME_GAMMA_CARBOXYLATION_TRANSPORT_AND_AMINO_TERMINAL_CLEAVAGE_OF_PROTEINS	10	-0.687129	-1.58033	0.0324232	0.150039	0.119316	2083	tags=40%, list=17%, signal=33%	F7/PROC/PROS1/GAS6
WP_SEROTONIN_TRANSPORTER_ACTIVITY	WP_SEROTONIN_TRANSPORTER_ACTIVITY	10	-0.685925	-1.57756	0.0324232	0.150039	0.119316	2164	tags=40%, list=17%, signal=33%	SLC6A4/IL1R1/TGFB1I1/MAOA
REACTOME_KERATINIZATION	REACTOME_KERATINIZATION	82	0.362235	1.40564	0.0326975	0.150504	0.119685	2223	tags=26%, list=18%, signal=21%	KRT16/KRT81/DSC2/PKP1/CSTA/KRT6B/PI3/KRT12/KRT24/KRT83/KRT6A/ST14/EVPL/KRT33B/KRT9/DSG3/DSC3/KLK8/KRT75/CDSN/SPRR1A
WP_APOPTOSIS	WP_APOPTOSIS	82	0.368082	1.42833	0.0326975	0.150504	0.119685	2489	tags=35%, list=20%, signal=28%	BIRC5/GZMB/HELLS/PRF1/MYC/BIRC3/CDKN2A/TNFRSF21/CYCS/BAK1/BID/IRF1/NFKBIB/NFKBIE/TNF/LTA/FADD/CASP10/TRAF2/CASP1/HRK/FASLG/TNFRSF1B/NFKBIA/BCL2L11/TRAF1/PMAIP1/CASP2/CHUK
REACTOME_WNT_LIGAND_BIOGENESIS_AND_TRAFFICKING	REACTOME_WNT_LIGAND_BIOGENESIS_AND_TRAFFICKING	20	-0.575163	-1.5621	0.0327586	0.150504	0.119685	1611	tags=30%, list=13%, signal=26%	WNT5A/WNT2B/WNT5B/WNT11/WNT4/WLS
WP_HEDGEHOG_SIGNALING_PATHWAY	WP_HEDGEHOG_SIGNALING_PATHWAY	34	-0.48	-1.48553	0.0327869	0.150504	0.119685	2436	tags=35%, list=20%, signal=28%	SPOP/CSNK1G3/ARRB1/GLI1/CUL3/GAS1/BCL2/CCND1/SHH/GLI3/EVC/LRP2
REACTOME_NCAM1_INTERACTIONS	REACTOME_NCAM1_INTERACTIONS	40	-0.460726	-1.47699	0.0333863	0.152764	0.121482	853	tags=25%, list=7%, signal=23%	COL6A3/COL3A1/COL5A3/COL5A2/GFRA1/COL5A1/COL6A2/CACNA1C/COL4A5/CACNA1D
WP_BASE_EXCISION_REPAIR	WP_BASE_EXCISION_REPAIR	29	0.487633	1.55147	0.0334129	0.152764	0.121482	2633	tags=45%, list=21%, signal=35%	FEN1/PCNA/NEIL3/POLE2/POLD1/UNG/PARP1/POLD2/POLE3/TDG/LIG1/PARP2/APEX1
REACTOME_SIGNALING_BY_LEPTIN	REACTOME_SIGNALING_BY_LEPTIN	11	-0.66529	-1.57732	0.0335008	0.15286	0.121559	1987	tags=64%, list=16%, signal=54%	STAT5B/SH2B1/IRS2/STAT5A/LEPR/LEP/IRS1
BIOCARTA_ASBCELL_PATHWAY	BIOCARTA_ASBCELL_PATHWAY	12	0.659367	1.61888	0.0339806	0.15474	0.123054	3615	tags=75%, list=29%, signal=53%	HLA-DRB4/CD40LG/CD28/FASLG/CD40/IL2/HLA-DRA/CD4/CD80
REACTOME_NUCLEAR_SIGNALING_BY_ERBB4	REACTOME_NUCLEAR_SIGNALING_BY_ERBB4	29	-0.509737	-1.50244	0.0343053	0.155424	0.123598	510	tags=17%, list=4%, signal=17%	ESR1/CXCL12/SPARC/ERBB4/PGR
PID_IL2_STAT5_PATHWAY	PID_IL2_STAT5_PATHWAY	30	0.483614	1.55274	0.0343137	0.155424	0.123598	386	tags=20%, list=3%, signal=19%	CCNA2/LCK/PRF1/IL2RA/MYC/IL2RG
REACTOME_PLATELET_ACTIVATION_SIGNALING_AND_AGGREGATION	REACTOME_PLATELET_ACTIVATION_SIGNALING_AND_AGGREGATION	236	-0.310774	-1.2897	0.0343348	0.155424	0.123598	2549	tags=25%, list=20%, signal=21%	DGKE/GNG7/THBS1/TEX264/APOH/A2M/GNB5/SERPING1/ISLR/GNAQ/PECAM1/MAPK3/VEGFC/QSOX1/PCYOX1L/ARRB1/PIK3R1/ITIH3/HGF/SERPINA3/NHLRC2/VWF/PRKCZ/PCDH7/CYB5R1/F2R/CD36/SCCPDH/DGKI/SELP/TGFB2/RARRES2/SPP2/COL1A2/GNA14/DGKD/COL1A1/TIMP3/PROS1/SELENOP/MMRN1/RAPGEF3/RAB27B/GNG12/CFD/GAS6/RHOB/MAGED2/SPARC/CLU/RAPGEF4/ALB/F13A1/F2RL2/GNG11/TGFB3/ADRA2A/IGF1/VAV3/ITPR1
KEGG_LEISHMANIA_INFECTION	KEGG_LEISHMANIA_INFECTION	66	0.373196	1.39051	0.0347594	0.157035	0.124879	3245	tags=48%, list=26%, signal=36%	STAT1/HLA-DRB4/HLA-DOB/IRAK1/CYBA/IFNG/NCF2/ITGB2/NFKBIB/MAPK13/NCF4/TNF/TLR2/CR1/PTGS2/HLA-DQB1/FCGR3B/MAPK1/NFKBIA/IL12B/FCGR2C/IL12A/MAPK12/HLA-DMB/HLA-DMA/MAPK14/IL1A/HLA-DRA/ELK1/PRKCB/MYD88/FCGR2A
REACTOME_PRESYNAPTIC_DEPOLARIZATION_AND_CALCIUM_CHANNEL_OPENING	REACTOME_PRESYNAPTIC_DEPOLARIZATION_AND_CALCIUM_CHANNEL_OPENING	11	-0.660705	-1.56645	0.0351759	0.158604	0.126126	2513	tags=45%, list=20%, signal=36%	CACNB2/CACNA1E/CACNA2D3/CACNG4/CACNA2D2
BIOCARTA_ALK_PATHWAY	BIOCARTA_ALK_PATHWAY	36	-0.476788	-1.49617	0.0356564	0.160399	0.127554	3308	tags=42%, list=27%, signal=31%	SMAD5/NPPB/RFC1/ACVR1/FZD1/SMAD1/CTNNB1/CHRD/APC/TGFB2/MEF2C/TGFBR2/TGFB3/TGFBR3/BMP4
REACTOME_ERCC6_CSB_AND_EHMT2_G9A_POSITIVELY_REGULATE_RRNA_EXPRESSION	REACTOME_ERCC6_CSB_AND_EHMT2_G9A_POSITIVELY_REGULATE_RRNA_EXPRESSION	34	0.454005	1.49008	0.0357143	0.160399	0.127554	1697	tags=29%, list=14%, signal=25%	H2AZ1/H2BC12/H2BC11/H3C10/HDAC2/GATAD2A/H2BC9/H2BC3/H2AX/CBX3
REACTOME_DISEASES_OF_METABOLISM	REACTOME_DISEASES_OF_METABOLISM	198	-0.31757	-1.28999	0.0366569	0.164309	0.130663	3015	tags=28%, list=24%, signal=22%	NOTCH4/SBSPON/CYP26B1/SDC2/BTD/CUBN/B4GAT1/IDUA/MTR/GPC3/B4GALT7/GPC5/NEU1/GCLC/GBE1/THBS1/ADAMTS2/SDC4/POMT1/FMO3/HGSNAT/G6PC3/ABCA3/HYAL1/LMBRD1/HEXA/THSD4/PCCA/ADAMTS20/FDXR/ALG13/GPC1/MUC7/LUM/THSD7A/PRELP/MUC6/SGSH/SEMA5A/MCCC2/THBS2/ADAMTS5/HSPG2/VCAN/CYP21A2/BGN/SPON1/GPC4/FMOD/DCN/MAOA/MUC1/KERA/OMD/PPP1R3C/OGN
WP_COMPLEMENT_AND_COAGULATION_CASCADES	WP_COMPLEMENT_AND_COAGULATION_CASCADES	56	-0.428907	-1.45435	0.037037	0.165365	0.131503	1573	tags=27%, list=13%, signal=24%	PROC/VWF/CD46/F2R/CFI/CFB/PROS1/THBD/CFD/CFH/CLU/F3/SERPINA5/PLAT/C7
WP_RAC1PAK1P38MMP2_PATHWAY	WP_RAC1PAK1P38MMP2_PATHWAY	67	0.374749	1.40204	0.037037	0.165365	0.131503	751	tags=16%, list=6%, signal=16%	BIRC5/EIF4EBP1/RAD51/ANGPT4/TNIP3/GRB14/MYC/STMN1/RS1/DOK2/MSH2
KEGG_HEMATOPOIETIC_CELL_LINEAGE	KEGG_HEMATOPOIETIC_CELL_LINEAGE	83	0.354437	1.38137	0.0381471	0.169989	0.13518	1811	tags=27%, list=15%, signal=23%	IL1R2/CD38/TFRC/IL2RA/CD2/HLA-DRB4/CD3G/CD7/IL7/IL7R/CD3D/CD8A/CD3E/CD19/CD14/CD33/TNF/CD1D/IL6/CR1/FCER2/CD37
REACTOME_FANCONI_ANEMIA_PATHWAY	REACTOME_FANCONI_ANEMIA_PATHWAY	26	0.488427	1.5205	0.0383693	0.170646	0.135703	1266	tags=23%, list=10%, signal=21%	FANCI/FANCA/FANCE/USP1/ERCC4/FANCG
REACTOME_CYTOCHROME_P450_ARRANGED_BY_SUBSTRATE_TYPE	REACTOME_CYTOCHROME_P450_ARRANGED_BY_SUBSTRATE_TYPE	55	-0.428207	-1.4494	0.0387097	0.171714	0.136552	3008	tags=40%, list=24%, signal=30%	CYP3A4/CYP26B1/CYP2E1/CYP2C8/CYP46A1/CYP2A7/NCOA2/ARNT2/CYP2A13/CYP4A22/NCOA1/CYP1A1/CYP2A6/AHR/FDXR/CYP4F11/CYP7A1/CYP26A1/CYP21A2/CYP4F12/CYP4F8/CYP4B1
WP_PARKINUBIQUITIN_PROTEASOMAL_SYSTEM_PATHWAY	WP_PARKINUBIQUITIN_PROTEASOMAL_SYSTEM_PATHWAY	61	0.390156	1.43124	0.0387597	0.171714	0.136552	2926	tags=39%, list=24%, signal=30%	CCNE1/PSMD3/HSPA14/TUBA4A/PSMD7/TUBA1C/TUBB/PSMD14/TUBB3/TUBB4B/PSMD8/TUBA1B/UBE2L6/PSMC3/PSMD2/PSMC4/CASP1/TUBB1/HSPA6/CUL1/PSMD12/PSMD10/PSMD1/UBE2L3
BIOCARTA_ACTINY_PATHWAY	BIOCARTA_ACTINY_PATHWAY	12	0.6504	1.59686	0.038835	0.171715	0.136553	1574	tags=33%, list=13%, signal=29%	PIR/PSMA7/ACTA1/NCK1
REACTOME_RESPIRATORY_ELECTRON_TRANSPORT	REACTOME_RESPIRATORY_ELECTRON_TRANSPORT	72	0.364859	1.38431	0.0394737	0.174202	0.138531	3966	tags=50%, list=32%, signal=34%	NDUFAF4/CYC1/COX5A/CYCS/SCO2/NDUFS6/NDUFA9/UQCR10/UQCRFS1/NDUFS5/NDUFV1/ETFA/COX7B/NDUFB2/NDUFA6/TRAP1/NDUFB11/COX8A/COX5B/NDUFS1/TACO1/NDUFA4/NDUFA8/NDUFA1/COX6B1/SDHA/NDUFB6/NDUFS3/NDUFB5/COX6A1/UQCRB/NDUFB4/UQCRC1/COX4I1/LRPPRC/COX7A2L
REACTOME_SEMA4D_IN_SEMAPHORIN_SIGNALING	REACTOME_SEMA4D_IN_SEMAPHORIN_SIGNALING	23	-0.543424	-1.52944	0.0400697	0.176316	0.140212	1409	tags=26%, list=11%, signal=23%	MYH10/ARHGEF12/MYL9/RHOB/PLXNB1/MYH11
KEGG_TYPE_I_DIABETES_MELLITUS	KEGG_TYPE_I_DIABETES_MELLITUS	39	0.430873	1.46931	0.040107	0.176316	0.140212	3079	tags=56%, list=25%, signal=43%	GZMB/PRF1/HLA-DRB4/HLA-DOB/IFNG/CD86/HSPD1/CD28/TNF/LTA/HLA-DQB1/HLA-G/FASLG/HLA-F/IL12B/IL2/IL12A/HLA-DMB/HLA-DMA/IL1A/HLA-DRA/HLA-B
BIOCARTA_LONGEVITY_PATHWAY	BIOCARTA_LONGEVITY_PATHWAY	14	-0.616302	-1.53874	0.0402098	0.1764	0.140278	3111	tags=50%, list=25%, signal=38%	SHC1/FOXO3/PIK3R1/SOD3/IGF1R/GHR/IGF1
REACTOME_DOPAMINE_NEUROTRANSMITTER_RELEASE_CYCLE	REACTOME_DOPAMINE_NEUROTRANSMITTER_RELEASE_CYCLE	22	-0.548324	-1.51903	0.0402802	0.1764	0.140278	1937	tags=32%, list=16%, signal=27%	UNC13B/TSPOAP1/VAMP2/LIN7A/STXBP1/SLC18A2/SYT1
BIOCARTA_NKT_PATHWAY	BIOCARTA_NKT_PATHWAY	25	0.484372	1.48493	0.04038	0.176499	0.140357	1174	tags=32%, list=9%, signal=29%	IL12RB2/CCR1/CCL4/CCR7/IFNG/CD40LG/CCR5/CD28
WP_ESTROGEN_RECEPTOR_PATHWAY	WP_ESTROGEN_RECEPTOR_PATHWAY	12	-0.637821	-1.53695	0.040678	0.177462	0.141123	1674	tags=33%, list=13%, signal=29%	CYP1A1/PDK4/ESR1/PCK1
KEGG_ALDOSTERONE_REGULATED_SODIUM_REABSORPTION	KEGG_ALDOSTERONE_REGULATED_SODIUM_REABSORPTION	40	-0.454831	-1.45809	0.0413355	0.179143	0.14246	2171	tags=32%, list=17%, signal=27%	MAPK3/IRS2/PIK3R1/SCNN1A/INSR/ATP1B2/ATP1B1/SCNN1G/ATP1A2/NEDD4L/NR3C2/IRS1/IGF1
ST_JNK_MAPK_PATHWAY	ST_JNK_MAPK_PATHWAY	40	-0.454844	-1.45813	0.0413355	0.179143	0.14246	4170	tags=40%, list=34%, signal=27%	TAB2/MAP3K20/GADD45A/MAP3K3/MAPK9/GAB1/DUSP8/MAP2K5/SHC1/MAP2K4/TP53/IL1R1/MAP3K4/MAP3K1/MAP3K12/DUSP4
REACTOME_CD28_CO_STIMULATION	REACTOME_CD28_CO_STIMULATION	31	0.467582	1.51493	0.0414634	0.179143	0.14246	3786	tags=45%, list=30%, signal=32%	LCK/LYN/CD86/CD28/YES1/GRAP2/TRIB3/MAP3K8/PAK1/SRC/GRB2/AKT2/CD80/MAPKAP1
PID_HNF3A_PATHWAY	PID_HNF3A_PATHWAY	38	-0.456385	-1.45252	0.0414673	0.179143	0.14246	1871	tags=47%, list=15%, signal=40%	POU2F1/APOB/NKX3-1/SP1/KLK3/NFIC/NR2F2/CREBBP/CDKN1B/COL18A1/NRIP1/FOS/SHH/XBP1/ESR1/AR/TFF1/FOXA1
REACTOME_PROCESSING_OF_CAPPED_INTRON_CONTAINING_PRE_MRNA	REACTOME_PROCESSING_OF_CAPPED_INTRON_CONTAINING_PRE_MRNA	202	0.281995	1.24985	0.0415335	0.179143	0.14246	3318	tags=33%, list=27%, signal=25%	MAGOHB/SNRPA1/NUP93/DDX39A/YBX1/SNRPD3/POLR2F/SNRPC/TXNL4A/SNRPD1/SLBP/NUP155/MAGOH/PUF60/SNRPF/LSM2/POLR2K/SEC13/NUP205/SNRPG/SNRPA/LSM4/NUDT21/SF3B3/ELAVL1/NDC1/SNRPB/SRSF2/EIF4A3/NXT1/NUP62/USP39/POLR2D/CSTF1/SNRPB2/NUP88/NUP85/LSM6/PRPF40A/NUP50/CDC5L/RAE1/LSM7/NUP42/PPIE/SNU13/NCBP1/BUD31/GCFC2/POLR2H/NUP153/SNRPD2/PPIH/SEH1L/EIF4E/NUP107/DHX38/THOC5/U2AF1/SRSF3/NUP37/TRA2B/POLR2J/HNRNPF/PRC…
REACTOME_TRANSLATION	REACTOME_TRANSLATION	231	0.281569	1.27682	0.0415335	0.179143	0.14246	4050	tags=38%, list=33%, signal=26%	EIF4EBP1/WARS1/MRPS17/MRPL15/MRPL13/EIF2S2/GARS1/RPL39L/SEC61G/MRPL12/YARS1/MRPS33/TARS1/SEC61A2/MRPL48/MRPS12/EPRS1/SSR4/AARS1/RPN2/KARS1/IARS1/MRPS7/EIF3B/MRPL42/RPN1/MRPS15/MRPL3/MARS1/SEC61B/SRP72/SRPRB/CARS1/GADD45GIP1/EIF4G1/PPA1/PABPC1/DARS2/MRPS18A/MRPL11/MRPL2/EIF2B3/FARSA/MRPL20/SEC61A1/DDOST/MRPL9/RPS21/MRPL17/RPL8/MRPL19/DAP3/EIF3E/SSR1/EIF4E/MRPL33/AIMP2/VARS1/MRPL18/MRPL4/RPL18A/RPS…
KEGG_STEROID_BIOSYNTHESIS	KEGG_STEROID_BIOSYNTHESIS	16	0.557535	1.51797	0.041958	0.180451	0.1435	1294	tags=44%, list=10%, signal=39%	DHCR7/SQLE/SOAT2/CYP27B1/EBP/NSDHL/SOAT1
WP_CYTOSOLIC_DNASENSING_PATHWAY	WP_CYTOSOLIC_DNASENSING_PATHWAY	65	0.379123	1.40864	0.0419948	0.180451	0.1435	2489	tags=31%, list=20%, signal=25%	CXCL10/ISG15/CCL5/CCL4/AIM2/POLR2F/ZBP1/DDX58/NFKBIB/POLR2K/IFNA21/ATG5/IL6/FADD/CASP10/CASP1/POLR3G/NFKBIA/IKBKE/CHUK
REACTOME_PIWI_INTERACTING_RNA_PIRNA_BIOGENESIS	REACTOME_PIWI_INTERACTING_RNA_PIRNA_BIOGENESIS	21	0.523326	1.53768	0.0423529	0.181649	0.144453	1757	tags=29%, list=14%, signal=25%	MYBL1/TDRD12/POLR2F/POLR2K/DDX4/POLR2D
KEGG_OXIDATIVE_PHOSPHORYLATION	KEGG_OXIDATIVE_PHOSPHORYLATION	100	0.33356	1.34695	0.0424929	0.181825	0.144593	3966	tags=47%, list=32%, signal=32%	CYC1/COX5A/ATP6V0A4/ATP4A/NDUFS6/NDUFA9/UQCR10/UQCRFS1/ATP6V0B/NDUFS5/ATP5MC3/NDUFV1/ATP5MF/ATP5F1B/ATP6V1F/ATP6V1B1/COX7B/NDUFB2/PPA1/NDUFA6/ATP5F1C/COX8A/COX5B/ATP6V0D1/ATP4B/NDUFS1/NDUFA4/NDUFA8/ATP5MC1/NDUFA1/COX6B1/SDHA/NDUFB6/NDUFS3/NDUFB5/ATP5PF/COX17/COX6A1/UQCRB/NDUFB4/UQCRC1/ATP5PD/ATP6V1C1/ATP5F1E/ATP6V0A2/COX4I1/COX7A2L
REACTOME_OXIDATIVE_STRESS_INDUCED_SENESCENCE	REACTOME_OXIDATIVE_STRESS_INDUCED_SENESCENCE	80	0.352151	1.36107	0.0425532	0.181825	0.144593	1658	tags=21%, list=13%, signal=19%	EZH2/H2AZ1/H2BC12/E2F1/CDKN2A/H2BC11/H3C10/E2F3/CDKN2C/CBX2/CDK4/TFDP1/TXN/H2BC9/H2BC3/H2AX/CDKN2B
REACTOME_EPIGENETIC_REGULATION_OF_GENE_EXPRESSION	REACTOME_EPIGENETIC_REGULATION_OF_GENE_EXPRESSION	96	0.342074	1.36658	0.042735	0.182262	0.14494	1697	tags=22%, list=14%, signal=19%	EZH2/H2AZ1/H2BC12/H2BC11/H3C10/TET3/DNMT3B/POLR2F/HDAC2/DDX21/CD3EAP/GATAD2A/H2BC9/POLR2K/DEK/H2BC3/DNMT3A/SUV39H1/DNMT1/H2AX/CBX3
REACTOME_NOD1_2_SIGNALING_PATHWAY	REACTOME_NOD1_2_SIGNALING_PATHWAY	33	0.461192	1.50381	0.0431472	0.183677	0.146065	3061	tags=42%, list=25%, signal=32%	RIPK2/BIRC3/IRAK1/MAPK13/TNFAIP3/ITCH/CARD9/CASP1/CASP2/UBE2N/CHUK/MAPK12/MAPK14/NOD2
WP_PATHOGENIC_ESCHERICHIA_COLI_INFECTION	WP_PATHOGENIC_ESCHERICHIA_COLI_INFECTION	51	0.398809	1.42807	0.0435897	0.185216	0.147289	2383	tags=35%, list=19%, signal=29%	TUBA4A/ARPC5L/TUBA1C/TUBB/YWHAZ/TUBB3/TUBB4B/CDH1/TUBA1B/CD14/CLDN1/NCK1/ARPC1B/WAS/NCK2/TUBB1/HCLS1/PRKCA
BIOCARTA_ERYTH_PATHWAY	BIOCARTA_ERYTH_PATHWAY	14	-0.6126	-1.52949	0.0437063	0.185347	0.147394	1604	tags=36%, list=13%, signal=31%	FLT3/TGFB2/KITLG/TGFB3/IGF1
WP_GDNFRET_SIGNALLING_AXIS	WP_GDNFRET_SIGNALLING_AXIS	22	-0.537996	-1.49041	0.0437828	0.185347	0.147394	1140	tags=41%, list=9%, signal=37%	CTNNB1/SALL1/SPRY1/SLIT2/FAT4/GFRA1/GLI3/BMP4/GATA3
KEGG_COMPLEMENT_AND_COAGULATION_CASCADES	KEGG_COMPLEMENT_AND_COAGULATION_CASCADES	66	-0.406043	-1.42905	0.044586	0.188334	0.149769	2344	tags=32%, list=19%, signal=26%	A2M/SERPING1/C6/F7/MBL2/PROC/VWF/CD46/F2R/CFI/CFB/PROS1/C5/THBD/CFD/CFH/F13A1/F3/SERPINA5/PLAT/C7
REACTOME_RESPONSE_TO_ELEVATED_PLATELET_CYTOSOLIC_CA2_	REACTOME_RESPONSE_TO_ELEVATED_PLATELET_CYTOSOLIC_CA2_	119	-0.352253	-1.35439	0.0446841	0.188334	0.149769	2525	tags=31%, list=20%, signal=25%	THBS1/TEX264/APOH/A2M/SERPING1/ISLR/PECAM1/VEGFC/QSOX1/PCYOX1L/ITIH3/HGF/SERPINA3/NHLRC2/VWF/PCDH7/CYB5R1/CD36/SCCPDH/SELP/TGFB2/RARRES2/SPP2/TIMP3/PROS1/SELENOP/MMRN1/RAB27B/CFD/GAS6/MAGED2/SPARC/CLU/ALB/F13A1/TGFB3/IGF1
REACTOME_SIGNALING_BY_SCF_KIT	REACTOME_SIGNALING_BY_SCF_KIT	43	0.41245	1.43717	0.0447368	0.188334	0.149769	2463	tags=33%, list=20%, signal=26%	CHEK1/MMP9/LCK/STAT1/LYN/CBL/GRB7/YES1/GRAP2/SOS1/PRKCA/NRAS/SOCS1/SH2B2
REACTOME_RESPIRATORY_ELECTRON_TRANSPORT_ATP_SYNTHESIS_BY_CHEMIOSMOTIC_COUPLING_AND_HEAT_PRODUCTION_BY_UNCOUPLING_PROTEINS_	REACTOME_RESPIRATORY_ELECTRON_TRANSPORT_ATP_SYNTHESIS_BY_CHEMIOSMOTIC_COUPLING_AND_HEAT_PRODUCTION_BY_UNCOUPLING_PROTEINS_	92	0.336972	1.33789	0.0448179	0.188334	0.149769	3966	tags=49%, list=32%, signal=34%	NDUFAF4/CYC1/COX5A/CYCS/SCO2/NDUFS6/NDUFA9/UQCR10/UQCRFS1/NDUFS5/ATP5MC3/NDUFV1/ATP5MF/ATP5F1B/ETFA/COX7B/NDUFB2/NDUFA6/ATP5F1C/TRAP1/NDUFB11/COX8A/COX5B/NDUFS1/TACO1/NDUFA4/NDUFA8/ATP5MC1/NDUFA1/COX6B1/SDHA/NDUFB6/NDUFS3/NDUFB5/ATP5PF/COX6A1/UQCRB/NDUFB4/UQCRC1/ATP5PD/UCP2/ATP5F1E/COX4I1/LRPPRC/COX7A2L
KEGG_GLYCOSPHINGOLIPID_BIOSYNTHESIS_LACTO_AND_NEOLACTO_SERIES	KEGG_GLYCOSPHINGOLIPID_BIOSYNTHESIS_LACTO_AND_NEOLACTO_SERIES	24	0.489315	1.48291	0.0452381	0.189751	0.150896	3360	tags=46%, list=27%, signal=34%	B3GNT3/ST8SIA1/B3GALT1/FUT7/FUT3/ST3GAL4/GCNT2/B3GNT4/FUT6/B3GNT2/FUT9
REACTOME_ASSEMBLY_OF_ACTIVE_LPL_AND_LIPC_LIPASE_COMPLEXES	REACTOME_ASSEMBLY_OF_ACTIVE_LPL_AND_LIPC_LIPASE_COMPLEXES	15	-0.594197	-1.50812	0.045614	0.190977	0.151871	1098	tags=27%, list=9%, signal=24%	CIDEC/LMF1/LPL/PCSK5
KEGG_ADIPOCYTOKINE_SIGNALING_PATHWAY	KEGG_ADIPOCYTOKINE_SIGNALING_PATHWAY	63	-0.406394	-1.40652	0.0458265	0.191167	0.152021	1927	tags=24%, list=15%, signal=20%	IRS2/PRKAA2/STK11/PRKAB1/RXRG/ACSL3/AGRP/CD36/LEPR/LEP/ACACB/IKBKB/IRS1/ADIPOQ/PCK1
PID_TGFBR_PATHWAY	PID_TGFBR_PATHWAY	52	-0.435703	-1.45501	0.0458265	0.191167	0.152021	2370	tags=27%, list=19%, signal=22%	RNF111/CTNNB1/DAB2/SMAD3/CCN2/OCLN/WWP1/TGFB2/TGFBR2/ZFYVE16/NEDD4L/CAV1/TGFB3/TGFBR3
REACTOME_INTERCONVERSION_OF_NUCLEOTIDE_DI_AND_TRIPHOSPHATES	REACTOME_INTERCONVERSION_OF_NUCLEOTIDE_DI_AND_TRIPHOSPHATES	22	0.508415	1.52171	0.0464037	0.192089	0.152755	1112	tags=32%, list=9%, signal=29%	RRM2/CTPS1/TYMS/NME1/DTYMK/TXNRD1/TXN
KEGG_INTESTINAL_IMMUNE_NETWORK_FOR_IGA_PRODUCTION	KEGG_INTESTINAL_IMMUNE_NETWORK_FOR_IGA_PRODUCTION	41	0.417485	1.43334	0.0464481	0.192089	0.152755	1805	tags=34%, list=15%, signal=29%	ITGB7/ICOS/HLA-DRB4/HLA-DOB/TNFRSF17/CD40LG/CD86/IL15/CD28/IL15RA/IL6/CXCR4/LTBR/HLA-DQB1
REACTOME_APOPTOSIS_INDUCED_DNA_FRAGMENTATION	REACTOME_APOPTOSIS_INDUCED_DNA_FRAGMENTATION	13	0.608561	1.54965	0.0465116	0.192089	0.152755	1863	tags=46%, list=15%, signal=39%	H1-1/HMGB2/H1-2/H1-4/H1-5/H1-3
WP_PHYTOCHEMICAL_ACTIVITY_ON_NRF2_TRANSCRIPTIONAL_ACTIVATION	WP_PHYTOCHEMICAL_ACTIVITY_ON_NRF2_TRANSCRIPTIONAL_ACTIVATION	14	0.592693	1.54996	0.0465116	0.192089	0.152755	2993	tags=57%, list=24%, signal=43%	CEBPB/GCLM/HMOX1/EPHB2/SLC7A11/PRKCA/NQO1/AIMP2
BIOCARTA_AMI_PATHWAY	BIOCARTA_AMI_PATHWAY	20	-0.555324	-1.50821	0.0465517	0.192089	0.152755	2083	tags=35%, list=17%, signal=29%	F7/COL4A6/PROC/F2R/PROS1/PLAT/COL4A5
REACTOME_LONG_TERM_POTENTIATION	REACTOME_LONG_TERM_POTENTIATION	20	-0.555901	-1.50978	0.0465517	0.192089	0.152755	875	tags=15%, list=7%, signal=14%	NEFL/GRIA2/ERBB4
PID_NCADHERIN_PATHWAY	PID_NCADHERIN_PATHWAY	31	-0.481608	-1.4558	0.0472973	0.194756	0.154876	3399	tags=39%, list=27%, signal=28%	GAP43/FGFR1/CTNNA1/CNR1/DCTN1/CTNNB1/PIK3R1/PIP5K1C/GSN/FER/GJA1/GRIA2
REACTOME_INTERLEUKIN_2_FAMILY_SIGNALING	REACTOME_INTERLEUKIN_2_FAMILY_SIGNALING	43	0.410785	1.43137	0.0473684	0.194756	0.154876	2605	tags=35%, list=21%, signal=28%	LCK/IL2RA/STAT1/IL2RG/IL21R/CSF2RB/IL15/LGALS9/IL15RA/SYK/CSF2RA/SOS1/IL9/IL2/IL2RB
REACTOME_FCGR3A_MEDIATED_IL10_SYNTHESIS	REACTOME_FCGR3A_MEDIATED_IL10_SYNTHESIS	38	0.432565	1.45936	0.048	0.196998	0.156659	676	tags=26%, list=5%, signal=25%	IGLV1-44/IGHV3-48/HCK/CD3G/CD247/IGLV6-57/LYN/ADCY8/PRKX/PLCG2
REACTOME_NOTCH4_INTRACELLULAR_DOMAIN_REGULATES_TRANSCRIPTION	REACTOME_NOTCH4_INTRACELLULAR_DOMAIN_REGULATES_TRANSCRIPTION	18	-0.571905	-1.51763	0.0483592	0.198117	0.157548	3870	tags=61%, list=31%, signal=42%	FLT4/MAML1/KAT2B/KAT2A/ACTA2/NOTCH4/HES1/HEY2/SMAD3/CREBBP/HEY1
REACTOME_REPRODUCTION	REACTOME_REPRODUCTION	85	0.337851	1.32414	0.0494505	0.202225	0.160816	2491	tags=28%, list=20%, signal=23%	LMNB1/RAD51/H2AZ1/H2BC12/BLM/H2BC11/H3C10/ADAM2/CDK4/RAD21/H2BC9/NBN/H2BC3/H2AX/ZP2/H3-4/ADAM20/SPAM1/RPA3/BRCA1/BRCA2/H2AC4/RAD51C/H2AC14
REACTOME_INTRINSIC_PATHWAY_FOR_APOPTOSIS	REACTOME_INTRINSIC_PATHWAY_FOR_APOPTOSIS	49	0.399712	1.41368	0.0501319	0.204646	0.16274	3236	tags=41%, list=26%, signal=30%	GZMB/E2F1/CDKN2A/SFN/CYCS/BAK1/BID/TFDP1/YWHAZ/TP53BP2/AVEN/MAPK1/BCL2L11/PMAIP1/C1QBP/YWHAQ/YWHAH/CASP3/PPP3R1/TFDP2
BIOCARTA_CSK_PATHWAY	BIOCARTA_CSK_PATHWAY	19	0.519855	1.47034	0.0502392	0.20466	0.162752	1361	tags=42%, list=11%, signal=38%	LCK/HLA-DRB4/CD3G/CD247/CD3D/PTPRC/CD3E/CSK
KEGG_VALINE_LEUCINE_AND_ISOLEUCINE_DEGRADATION	KEGG_VALINE_LEUCINE_AND_ISOLEUCINE_DEGRADATION	41	-0.440183	-1.41924	0.0503145	0.20466	0.162752	3502	tags=51%, list=28%, signal=37%	HADHA/IVD/ALDH2/ACAT1/ALDH9A1/BCAT2/ACAA1/ACAD8/OXCT2/ACADS/ALDH3A2/AUH/PCCA/HMGCL/ALDH6A1/AOX1/BCKDHB/MCCC2/ACADSB/ABAT/HMGCS2
REACTOME_ENERGY_DEPENDENT_REGULATION_OF_MTOR_BY_LKB1_AMPK	REACTOME_ENERGY_DEPENDENT_REGULATION_OF_MTOR_BY_LKB1_AMPK	23	-0.531279	-1.49526	0.0505226	0.205142	0.163135	3565	tags=52%, list=29%, signal=37%	STRADA/TSC2/PRKAG2/PRKAA1/LAMTOR3/CAB39/PRKAA2/STK11/PRKAB1/RRAGB/TSC1/CAB39L
WP_TNF_RELATED_WEAK_INDUCER_OF_APOPTOSIS_TWEAK_SIGNALING_PATHWAY	WP_TNF_RELATED_WEAK_INDUCER_OF_APOPTOSIS_TWEAK_SIGNALING_PATHWAY	40	0.418064	1.43536	0.0509383	0.206463	0.164185	2967	tags=42%, list=24%, signal=32%	MMP9/CCL5/CCL2/BIRC3/NFKBIB/TNF/IL6/FADD/TRAF2/RELB/MAPK1/NFKBIA/TRAF1/CHUK/GSK3B/MAPK14/CASP3
REACTOME_ANTIGEN_ACTIVATES_B_CELL_RECEPTOR_BCR_LEADING_TO_GENERATION_OF_SECOND_MESSENGERS	REACTOME_ANTIGEN_ACTIVATES_B_CELL_RECEPTOR_BCR_LEADING_TO_GENERATION_OF_SECOND_MESSENGERS	31	0.459947	1.49019	0.0512195	0.207235	0.164799	1586	tags=35%, list=13%, signal=31%	IGLV1-44/IGHV3-48/IGHM/IGLV6-57/LYN/IGHD/PLCG2/CD79B/CD19/NCK1/SYK
PID_INTEGRIN3_PATHWAY	PID_INTEGRIN3_PATHWAY	43	-0.440557	-1.42423	0.0514469	0.207787	0.165239	2525	tags=42%, list=20%, signal=33%	THBS1/LAMC1/THY1/SDC4/PECAM1/COL4A6/LAMA4/TNC/KDR/ITGAV/EDIL3/LAMB1/COL1A2/TGFBR2/COL1A1/PDGFRB/FBN1/COL4A5
KEGG_AMINO_SUGAR_AND_NUCLEOTIDE_SUGAR_METABOLISM	KEGG_AMINO_SUGAR_AND_NUCLEOTIDE_SUGAR_METABOLISM	37	0.434153	1.46545	0.0518135	0.207953	0.165371	3150	tags=51%, list=25%, signal=38%	HK3/NPL/GPI/RENBP/GALK1/CMAS/GMDS/GFPT1/NANS/CHIT1/HK2/UXS1/GNE/TSTA3/PMM2/UGP2/NAGK/PGM1/GALE
WP_FIBRIN_COMPLEMENT_RECEPTOR_3_SIGNALING_PATHWAY	WP_FIBRIN_COMPLEMENT_RECEPTOR_3_SIGNALING_PATHWAY	37	0.436598	1.4737	0.0518135	0.207953	0.165371	1670	tags=27%, list=13%, signal=23%	CXCL10/CXCL3/CCL2/IRAK1/ITGB2/LBP/CD14/SYK/TNF/IL6
BIOCARTA_AKAP95_PATHWAY	BIOCARTA_AKAP95_PATHWAY	11	0.654876	1.56115	0.0518519	0.207953	0.165371	327	tags=27%, list=3%, signal=27%	CDK1/CCNB1/NCAPD2
REACTOME_ENDOSOMAL_VACUOLAR_PATHWAY	REACTOME_ENDOSOMAL_VACUOLAR_PATHWAY	11	0.649942	1.54939	0.0518519	0.207953	0.165371	3743	tags=73%, list=30%, signal=51%	CTSV/CTSS/CTSL/HLA-G/HLA-F/HLA-B/HLA-C/HLA-A
REACTOME_METABOLISM_OF_AMINO_ACIDS_AND_DERIVATIVES	REACTOME_METABOLISM_OF_AMINO_ACIDS_AND_DERIVATIVES	312	0.26506	1.23556	0.0522388	0.209138	0.166313	1848	tags=22%, list=15%, signal=19%	SLC7A5/IDO1/PSAT1/TDO2/PHGDH/CBS/ASS1/ASNS/DHTKD1/PYCR3/AMD1/PSMA7/PSMD3/OCA2/PSMB9/SLC6A8/KMO/PSMB5/ASRGL1/TXNRD1/PSMD7/KYNU/RPL39L/PSPH/BBOX1/ODC1/BCAT1/PSME2/PSMB3/GCAT/AANAT/PSMA4/EPRS1/PSMB2/PSMA3/PSMA5/PSMB7/SMS/PSMD14/AHCY/DDC/PYCR1/MTAP/HSD17B10/KARS1/PSME4/SEM1/ENOPH1/IARS1/RIDA/DLAT/CKM/PSMB10/PSMD8/SDS/PDHA1/PSMC3/GOT1/MCCC1/HAO1/SRM/MARS1/PSMD2/DUOX2/PAPSS1/PSMB4/GCSH/SLC25A13/PSMC4
SA_CASPASE_CASCADE	SA_CASPASE_CASCADE	19	0.51393	1.45359	0.0526316	0.210342	0.16727	2066	tags=32%, list=17%, signal=26%	GZMB/PRF1/BIRC3/PARP1/CASP10/FASLG
BIOCARTA_STEM_PATHWAY	BIOCARTA_STEM_PATHWAY	15	0.564772	1.5166	0.0532407	0.212405	0.168911	2607	tags=47%, list=21%, signal=37%	CXCL8/IL7/CD8A/IL6/IL9/IL2/IL11
REACTOME_PHASE_2_PLATEAU_PHASE	REACTOME_PHASE_2_PLATEAU_PHASE	20	-0.544383	-1.4785	0.0534483	0.212781	0.16921	1338	tags=35%, list=11%, signal=31%	AKAP9/CACNA2D3/CACNG4/CACNA1C/CACNA2D2/CACNA1D/KCNE4
REACTOME_TRANSCRIPTIONAL_REGULATION_BY_RUNX2	REACTOME_TRANSCRIPTIONAL_REGULATION_BY_RUNX2	110	0.327361	1.3448	0.0535211	0.212781	0.16921	2620	tags=36%, list=21%, signal=29%	CDK1/CCNB1/SKP2/STAT1/PSMA7/PSMD3/PSMB9/PSMB5/PSMD7/PSME2/PSMB3/DLX5/PSMA4/CDK4/PSMB2/PSMA3/PSMA5/PSMB7/PSMD14/IHH/PSME4/SEM1/CBFB/PSMB10/PSMD8/PSMC3/RBX1/PSMD2/PSMB4/PSMC4/PSMA2/YES1/MAPK1/PSMB6/ESRRA/CUL1/PSMD12/PSMA1/GSK3B/PSMD10
REACTOME_POSITIVE_EPIGENETIC_REGULATION_OF_RRNA_EXPRESSION	REACTOME_POSITIVE_EPIGENETIC_REGULATION_OF_RRNA_EXPRESSION	62	0.370233	1.3619	0.0544041	0.215916	0.171703	1697	tags=24%, list=14%, signal=21%	H2AZ1/H2BC12/H2BC11/H3C10/POLR2F/HDAC2/DDX21/CD3EAP/GATAD2A/H2BC9/POLR2K/DEK/H2BC3/H2AX/CBX3
BIOCARTA_NPC_PATHWAY	BIOCARTA_NPC_PATHWAY	10	0.675529	1.57796	0.0552885	0.219046	0.174192	3267	tags=70%, list=26%, signal=52%	KPNA2/RCC1/NUP62/RANGAP1/RAN/NUP153/KPNB1
REACTOME_SEROTONIN_NEUROTRANSMITTER_RELEASE_CYCLE	REACTOME_SEROTONIN_NEUROTRANSMITTER_RELEASE_CYCLE	17	-0.565481	-1.48252	0.0556522	0.219705	0.174716	1937	tags=35%, list=16%, signal=30%	UNC13B/TSPOAP1/VAMP2/STXBP1/SLC18A2/SYT1
REACTOME_MAPK_TARGETS_NUCLEAR_EVENTS_MEDIATED_BY_MAP_KINASES	REACTOME_MAPK_TARGETS_NUCLEAR_EVENTS_MEDIATED_BY_MAP_KINASES	31	-0.470869	-1.42334	0.0557432	0.219705	0.174716	2282	tags=26%, list=18%, signal=21%	ATF1/MAPK3/RPS6KA5/MEF2C/RPS6KA2/FOS/DUSP6/DUSP4
REACTOME_TRAFFICKING_OF_AMPA_RECEPTORS	REACTOME_TRAFFICKING_OF_AMPA_RECEPTORS	28	-0.490388	-1.45016	0.0557432	0.219705	0.174716	1394	tags=18%, list=11%, signal=16%	GRIP1/CACNG4/TSPAN7/MYO6/GRIA2
WP_HIPPOYAP_SIGNALING_PATHWAY	WP_HIPPOYAP_SIGNALING_PATHWAY	21	0.502488	1.47644	0.0564706	0.222189	0.176691	1307	tags=29%, list=11%, signal=26%	CXCL10/NDRG1/MAP4K2/MAP4K1/TEAD4/NF2
BIOCARTA_IGF1_PATHWAY	BIOCARTA_IGF1_PATHWAY	20	-0.538312	-1.46201	0.0568966	0.22348	0.177718	2366	tags=35%, list=19%, signal=28%	RASA1/MAPK3/PIK3R1/FOS/IGF1R/IRS1/IGF1
WP_MIRNA_REGULATION_OF_PROSTATE_CANCER_SIGNALING_PATHWAYS	WP_MIRNA_REGULATION_OF_PROSTATE_CANCER_SIGNALING_PATHWAYS	33	-0.467086	-1.43284	0.0575658	0.225721	0.1795	2089	tags=33%, list=17%, signal=28%	CTNNB1/TP53/NFATC2IP/CREBBP/CDKN1B/CREB3L1/BCL2/CCND1/FOXO1/PDGFRB/AR
REACTOME_NUCLEAR_EVENTS_KINASE_AND_TRANSCRIPTION_FACTOR_ACTIVATION_	REACTOME_NUCLEAR_EVENTS_KINASE_AND_TRANSCRIPTION_FACTOR_ACTIVATION_	61	-0.399688	-1.37771	0.0585366	0.229135	0.182215	2282	tags=28%, list=18%, signal=23%	ATF1/MAPK3/EGR3/ID3/LYL1/EGR1/RPS6KA5/ID1/MEF2C/RPS6KA2/ID4/FOS/TCF12/DUSP6/F3/TPH1/DUSP4
REACTOME_TRIGLYCERIDE_CATABOLISM	REACTOME_TRIGLYCERIDE_CATABOLISM	21	-0.52856	-1.4558	0.0589255	0.230263	0.183112	469	tags=29%, list=4%, signal=28%	FABP2/LIPE/CAV1/PNPLA4/FABP4/PLIN1
WP_DISORDERS_OF_FOLATE_METABOLISM_AND_TRANSPORT	WP_DISORDERS_OF_FOLATE_METABOLISM_AND_TRANSPORT	11	0.644295	1.53593	0.0592593	0.231172	0.183835	1302	tags=36%, list=10%, signal=33%	TYMS/SHMT2/DHFR/MTHFD1
KEGG_PROXIMAL_TUBULE_BICARBONATE_RECLAMATION	KEGG_PROXIMAL_TUBULE_BICARBONATE_RECLAMATION	22	-0.521641	-1.4451	0.0595447	0.231889	0.184405	1513	tags=32%, list=12%, signal=28%	GLUD1/ATP1B2/GLS2/ATP1B1/AQP1/ATP1A2/PCK1
REACTOME_UNFOLDED_PROTEIN_RESPONSE_UPR_	REACTOME_UNFOLDED_PROTEIN_RESPONSE_UPR_	83	0.329905	1.28576	0.0599455	0.233053	0.185331	2936	tags=35%, list=24%, signal=27%	CXCL8/ASNS/CCL2/CEBPG/CEBPB/EIF2S2/HDGF/EXOSC4/PDIA6/YIF1A/ATF3/HYOU1/PDIA5/GFPT1/EXOSC9/ATF4/DDX11/SRPRB/EXOSC2/EXOSC5/KLHDC3/MYDGF/PREB/ATP6V0D1/CALR/DDIT3/HSP90B1/SSR1/KDELR3
REACTOME_INSULIN_PROCESSING	REACTOME_INSULIN_PROCESSING	21	-0.526018	-1.4488	0.0606586	0.235371	0.187174	1268	tags=29%, list=10%, signal=26%	EXOC7/VAMP2/ERO1B/CPE/KIF5C/MYRIP
WP_EBV_LMP1_SIGNALING	WP_EBV_LMP1_SIGNALING	23	0.490671	1.47934	0.0607477	0.235371	0.187174	2489	tags=39%, list=20%, signal=31%	CCL20/CXCL8/CCL5/IRAK1/TNF/MAPK1/NFKBIA/TRAF1/CHUK
KEGG_FRUCTOSE_AND_MANNOSE_METABOLISM	KEGG_FRUCTOSE_AND_MANNOSE_METABOLISM	31	0.458571	1.48574	0.0609756	0.235444	0.187232	3561	tags=55%, list=29%, signal=39%	PFKP/HK3/TPI1/AKR1B10/GMDS/PFKFB2/PFKFB4/HK2/MTMR2/TSTA3/PMM2/PFKL/KHK/PFKFB3/AKR1B1/FBP2/ALDOB
REACTOME_DEFECTIVE_EXT2_CAUSES_EXOSTOSES_2	REACTOME_DEFECTIVE_EXT2_CAUSES_EXOSTOSES_2	12	-0.604162	-1.45584	0.0610169	0.235444	0.187232	2946	tags=83%, list=24%, signal=64%	SDC1/AGRN/SDC3/SDC2/GPC3/GPC5/SDC4/GPC1/HSPG2/GPC4
PID_AR_PATHWAY	PID_AR_PATHWAY	57	-0.404498	-1.3724	0.0611916	0.235444	0.187232	3527	tags=42%, list=28%, signal=30%	TMF1/PIAS1/PATZ1/NKX3-1/FHL2/ZMIZ1/KLK3/KDM4C/NCOA2/APPL1/CTDSP2/PIAS3/UBE3A/HIP1/CTNNB1/NRIP1/CCND1/CTDSP1/GSN/TCF4/TGFB1I1/AR/MAK/VAV3
REACTOME_BASE_EXCISION_REPAIR_AP_SITE_FORMATION	REACTOME_BASE_EXCISION_REPAIR_AP_SITE_FORMATION	34	0.438722	1.43992	0.0612245	0.235444	0.187232	2491	tags=35%, list=20%, signal=28%	H2AZ1/H2BC12/NEIL3/H2BC11/UNG/H2BC9/H2BC3/H2AX/H3-4/TDG/H2AC4/H2AC14
WP_TCELL_ANTIGEN_RECEPTOR_TCR_SIGNALING_PATHWAY	WP_TCELL_ANTIGEN_RECEPTOR_TCR_SIGNALING_PATHWAY	87	0.332546	1.30334	0.0612813	0.235444	0.187232	2489	tags=34%, list=20%, signal=28%	ICOS/LCK/RIPK2/FYB1/CD3G/CD247/CD3D/MAP4K1/ITK/CD8A/CBL/CCR5/CD3E/LCP2/CD28/PSTPIP1/PRKCQ/CD83/IL15RA/NCK1/MAP2K1/IL6/WAS/MAP2K2/GRAP2/MAPK1/SOS1/NFKBIA/IL9/CHUK
BIOCARTA_GRANULOCYTES_PATHWAY	BIOCARTA_GRANULOCYTES_PATHWAY	15	0.554967	1.49027	0.0625	0.239723	0.190635	1631	tags=47%, list=13%, signal=41%	CXCL8/SELL/IFNG/ITGB2/ICAM1/SELPLG/TNF
WP_FATTY_ACID_OMEGA_OXIDATION	WP_FATTY_ACID_OMEGA_OXIDATION	14	-0.586425	-1.46414	0.0629371	0.240995	0.191646	3973	tags=71%, list=32%, signal=49%	ADH1A/CYP4A11/ALDH2/CYP3A4/CYP2E1/CYP1A1/CYP2A6/ALDH1A1/ADH1C/ADH1B
REACTOME_DISEASES_ASSOCIATED_WITH_GLYCOSYLATION_PRECURSOR_BIOSYNTHESIS	REACTOME_DISEASES_ASSOCIATED_WITH_GLYCOSYLATION_PRECURSOR_BIOSYNTHESIS	17	0.531488	1.46015	0.0632319	0.241719	0.192222	3347	tags=59%, list=27%, signal=43%	GALK1/GFPT1/DPM1/GNE/CTSA/PMM2/SRD5A3/PGM1/GALE/GALT
REACTOME_EPHRIN_SIGNALING	REACTOME_EPHRIN_SIGNALING	19	0.503685	1.42461	0.0645933	0.2461	0.195706	3051	tags=42%, list=25%, signal=32%	EPHB2/NCK2/GIT1/EPHB1/EPHB6/EPHB3/PAK1/SRC
REACTOME_PROCESSIVE_SYNTHESIS_ON_THE_C_STRAND_OF_THE_TELOMERE	REACTOME_PROCESSIVE_SYNTHESIS_ON_THE_C_STRAND_OF_THE_TELOMERE	19	0.502437	1.42108	0.0645933	0.2461	0.195706	1902	tags=37%, list=15%, signal=31%	FEN1/PCNA/BLM/DNA2/POLD1/POLD2/RPA3
REACTOME_G_ALPHA_12_13_SIGNALLING_EVENTS	REACTOME_G_ALPHA_12_13_SIGNALLING_EVENTS	62	-0.389554	-1.34825	0.0649351	0.246991	0.196414	2724	tags=27%, list=22%, signal=22%	ARHGEF6/GNG7/MCF2L/GNB5/ITSN1/ARHGEF26/ABR/ARHGEF10/ARHGEF3/ARHGEF12/ARHGEF40/GNG12/RHOB/PLXNB1/GNG11/ARHGEF17/VAV3
REACTOME_REGULATION_OF_HSF1_MEDIATED_HEAT_SHOCK_RESPONSE	REACTOME_REGULATION_OF_HSF1_MEDIATED_HEAT_SHOCK_RESPONSE	74	0.34292	1.30887	0.0661376	0.251147	0.199719	3343	tags=49%, list=27%, signal=36%	NUP93/HSPA14/TNFRSF21/NUP155/SEC13/HSPH1/NUP205/HSPA13/NDC1/CRYBA4/NUP62/RPA3/NUP88/NUP85/HSPA6/HSF1/NUP50/CCAR2/HIKESHI/MAPK1/RAE1/DNAJC2/DNAJB6/NUP42/BAG2/GSK3B/NUP153/SEH1L/GML/FKBP4/NUP107/MRPL18/HSPA5/NUP37/NUP58/HSPA4L
PID_SYNDECAN_1_PATHWAY	PID_SYNDECAN_1_PATHWAY	45	-0.428873	-1.4104	0.0663507	0.251539	0.200031	1879	tags=47%, list=15%, signal=40%	COL4A6/HGF/COL6A1/COL11A1/COL2A1/COL15A1/COL1A2/COL1A1/COL6A3/COL8A1/COL3A1/COL5A2/COL7A1/COL5A1/COL6A2/COL8A2/COL10A1/COL4A5/COL14A1/COL16A1/COL17A1
REACTOME_ERK_MAPK_TARGETS	REACTOME_ERK_MAPK_TARGETS	22	-0.515671	-1.42857	0.0665499	0.251876	0.200299	2171	tags=27%, list=17%, signal=23%	MAPK3/RPS6KA5/MEF2C/RPS6KA2/DUSP6/DUSP4
BIOCARTA_CYTOKINE_PATHWAY	BIOCARTA_CYTOKINE_PATHWAY	19	0.498177	1.40903	0.0669856	0.252715	0.200966	2821	tags=47%, list=23%, signal=37%	CXCL8/IFNG/IL15/TNF/IL6/IL13/IL9/IL2/IL1A
KEGG_ARRHYTHMOGENIC_RIGHT_VENTRICULAR_CARDIOMYOPATHY_ARVC	KEGG_ARRHYTHMOGENIC_RIGHT_VENTRICULAR_CARDIOMYOPATHY_ARVC	69	-0.38848	-1.36797	0.0671031	0.252715	0.200966	3086	tags=33%, list=25%, signal=25%	CTNNA1/TCF7L2/ITGA10/ITGA8/SLC8A1/ITGA1/CACNB2/CACNG5/SGCB/CTNNB1/CTNNA3/ITGAV/ITGA3/CACNA2D3/CACNG4/SGCD/ITGB5/CACNA1C/LAMA2/GJA1/ITGA7/CACNA2D2/CACNA1D
WP_ARRHYTHMOGENIC_RIGHT_VENTRICULAR_CARDIOMYOPATHY	WP_ARRHYTHMOGENIC_RIGHT_VENTRICULAR_CARDIOMYOPATHY	69	-0.38848	-1.36797	0.0671031	0.252715	0.200966	3086	tags=33%, list=25%, signal=25%	CTNNA1/TCF7L2/ITGA10/ITGA8/SLC8A1/ITGA1/CACNB2/CACNG5/SGCB/CTNNB1/CTNNA3/ITGAV/ITGA3/CACNA2D3/CACNG4/SGCD/ITGB5/CACNA1C/LAMA2/GJA1/ITGA7/CACNA2D2/CACNA1D
WP_ANDROGEN_RECEPTOR_SIGNALING_PATHWAY	WP_ANDROGEN_RECEPTOR_SIGNALING_PATHWAY	86	-0.370029	-1.35302	0.0672926	0.253011	0.201202	2956	tags=33%, list=24%, signal=25%	FHL2/ZMIZ1/SP1/RNF14/KLK3/SIRT1/DSTN/NCOA2/NCOR1/RB1/PIAS3/UBE3A/TLE5/CTNNB1/SMAD3/PIK3R1/CREBBP/RUNX2/NCOA1/CCND1/BAG1/FOXO1/PLPP1/CAV1/EFCAB6/RHOB/TGFB1I1/AR
REACTOME_SYNTHESIS_OF_LEUKOTRIENES_LT_AND_EOXINS_EX_	REACTOME_SYNTHESIS_OF_LEUKOTRIENES_LT_AND_EOXINS_EX_	17	-0.55179	-1.44663	0.0678261	0.25313	0.201297	165	tags=24%, list=1%, signal=23%	CYP4F11/LTC4S/CYP4F8/CYP4B1
REACTOME_ABERRANT_REGULATION_OF_MITOTIC_G1_S_TRANSITION_IN_CANCER_DUE_TO_RB1_DEFECTS	REACTOME_ABERRANT_REGULATION_OF_MITOTIC_G1_S_TRANSITION_IN_CANCER_DUE_TO_RB1_DEFECTS	17	0.523892	1.43929	0.0679157	0.25313	0.201297	1110	tags=35%, list=9%, signal=32%	CCNE1/CCNE2/E2F1/E2F3/CDK4/TFDP1
REACTOME_METABOLISM_OF_COFACTORS	REACTOME_METABOLISM_OF_COFACTORS	17	0.522881	1.43651	0.0679157	0.25313	0.201297	1603	tags=35%, list=13%, signal=31%	GCH1/PDSS1/DHFR/COQ2/COQ9/COQ3
REACTOME_NEF_MEDIATES_DOWN_MODULATION_OF_CELL_SURFACE_RECEPTORS_BY_RECRUITING_THEM_TO_CLATHRIN_ADAPTERS	REACTOME_NEF_MEDIATES_DOWN_MODULATION_OF_CELL_SURFACE_RECEPTORS_BY_RECRUITING_THEM_TO_CLATHRIN_ADAPTERS	17	0.525339	1.44326	0.0679157	0.25313	0.201297	3743	tags=59%, list=30%, signal=41%	LCK/CD28/AP1S1/AP1G1/AP2S1/AP1B1/CD8B/CD4/AP2M1/HLA-A
REACTOME_HS_GAG_BIOSYNTHESIS	REACTOME_HS_GAG_BIOSYNTHESIS	23	-0.508327	-1.43067	0.0679443	0.25313	0.201297	3311	tags=65%, list=27%, signal=48%	SDC1/AGRN/SDC3/NDST2/SLC35D2/SDC2/GPC3/HS3ST2/GPC5/SDC4/NDST1/GLCE/GPC1/HSPG2/GPC4
REACTOME_METABOLISM_OF_WATER_SOLUBLE_VITAMINS_AND_COFACTORS	REACTOME_METABOLISM_OF_WATER_SOLUBLE_VITAMINS_AND_COFACTORS	98	0.32287	1.29796	0.0679887	0.25313	0.201297	1786	tags=26%, list=14%, signal=22%	QPRT/CD38/MTHFD2/SLC52A2/VNN2/SHMT2/DHFR/AMN/PRSS3/SLC2A3/VNN1/MOCOS/CTRC/SLC5A6/SLC2A1/PDXK/FLAD1/MTHFD1/SLC25A32/SLC19A1/CBLIF/MCCC1/PTGS2/CD320/ABCC1
KEGG_PPAR_SIGNALING_PATHWAY	KEGG_PPAR_SIGNALING_PATHWAY	62	-0.388464	-1.34448	0.0681818	0.253313	0.201442	1874	tags=34%, list=15%, signal=29%	CYP4A22/GK2/RXRG/SCD5/ACSL3/FABP2/CD36/SLC27A2/ACADL/CYP7A1/SORBS1/PPARG/ACOX3/LPL/UCP1/ACOX2/ADIPOQ/PCK1/FABP4/HMGCS2/PLIN1
REACTOME_P2Y_RECEPTORS	REACTOME_P2Y_RECEPTORS	10	-0.637425	-1.46601	0.0682594	0.253313	0.201442	1153	tags=40%, list=9%, signal=36%	P2RY2/LPAR4/LPAR6/P2RY13
BIOCARTA_TGFB_PATHWAY	BIOCARTA_TGFB_PATHWAY	19	-0.541346	-1.46107	0.0684932	0.253769	0.201804	2171	tags=37%, list=17%, signal=30%	MAPK3/SMAD3/CREBBP/APC/TGFB2/TGFBR2/TGFB3
KEGG_BASE_EXCISION_REPAIR	KEGG_BASE_EXCISION_REPAIR	30	0.450767	1.44727	0.0686275	0.253855	0.201873	2633	tags=43%, list=21%, signal=34%	FEN1/PCNA/NEIL3/POLE2/POLD1/UNG/PARP1/POLD2/POLE3/TDG/LIG1/PARP2/APEX1
REACTOME_CELL_JUNCTION_ORGANIZATION	REACTOME_CELL_JUNCTION_ORGANIZATION	78	-0.380509	-1.37151	0.0688	0.254082	0.202054	2460	tags=27%, list=20%, signal=22%	ILK/CDH6/LIMS2/CDH7/CTNNB1/NECTIN3/CD151/FLNC/FERMT2/CLDN15/CDH5/ANG/CDH13/PARVA/CLDN8/CDH11/KRT14/LAMA3/PATJ/CLDN5/COL17A1
WP_TYPE_II_DIABETES_MELLITUS	WP_TYPE_II_DIABETES_MELLITUS	18	-0.54216	-1.43869	0.0690846	0.254722	0.202562	3104	tags=44%, list=25%, signal=33%	SLC2A4/PHKA2/PRKCD/INSR/PRKCZ/IKBKB/IRS1/ADIPOQ
KEGG_RIG_I_LIKE_RECEPTOR_SIGNALING_PATHWAY	KEGG_RIG_I_LIKE_RECEPTOR_SIGNALING_PATHWAY	66	0.354845	1.32214	0.0695187	0.255907	0.203505	2573	tags=32%, list=21%, signal=25%	CXCL10/CXCL8/ISG15/IFIH1/DDX58/NFKBIB/MAPK13/IFNW1/IFNA21/ATG5/TNF/DHX58/FADD/CASP10/TRAF2/NFKBIA/IKBKE/IL12B/CHUK/IL12A/MAPK12
KEGG_RENIN_ANGIOTENSIN_SYSTEM	KEGG_RENIN_ANGIOTENSIN_SYSTEM	16	-0.558913	-1.4434	0.069808	0.255907	0.203505	991	tags=31%, list=8%, signal=29%	CTSG/MME/ANPEP/AGTR1/CPA3
PID_RB_1PATHWAY	PID_RB_1PATHWAY	62	0.366322	1.34751	0.0699482	0.255907	0.203505	1553	tags=21%, list=12%, signal=18%	CCNA2/CCNE1/SKP2/PPP2R3B/E2F1/CDKN2A/CEBPB/E2F3/CDK4/TFDP1/CKM/SUV39H1/DNMT1
BIOCARTA_LEPTIN_PATHWAY	BIOCARTA_LEPTIN_PATHWAY	10	-0.632073	-1.45371	0.0699659	0.255907	0.203505	3166	tags=70%, list=25%, signal=52%	ACACA/PRKAG2/PRKAA1/PRKAA2/PRKAB1/LEPR/LEP
WP_LEPTIN_AND_ADIPONECTIN	WP_LEPTIN_AND_ADIPONECTIN	10	-0.635867	-1.46243	0.0699659	0.255907	0.203505	3166	tags=60%, list=25%, signal=45%	ACACA/PRKAA1/PRKAB1/LEPR/LEP/ADIPOQ
REACTOME_ASSOCIATION_OF_TRIC_CCT_WITH_TARGET_PROTEINS_DURING_BIOSYNTHESIS	REACTOME_ASSOCIATION_OF_TRIC_CCT_WITH_TARGET_PROTEINS_DURING_BIOSYNTHESIS	28	0.460589	1.44322	0.0707317	0.257764	0.204981	916	tags=25%, list=7%, signal=23%	CCNE1/CCNE2/CCT5/GAPDHS/CCT6A/SPHK1/CCT2
PID_RHOA_REG_PATHWAY	PID_RHOA_REG_PATHWAY	41	-0.427693	-1.37897	0.0707547	0.257764	0.204981	3608	tags=44%, list=29%, signal=31%	ARAP3/ARAP1/ARHGDIB/FARP1/ARHGEF15/ARHGAP35/DLC1/MCF2L/ARHGDIG/ABR/ARHGAP5/CDKN1B/ARHGEF28/ARHGEF10/ARHGEF3/ARHGEF12/ARHGEF17/VAV3
REACTOME_DEFECTIVE_B4GALT7_CAUSES_EDS_PROGEROID_TYPE	REACTOME_DEFECTIVE_B4GALT7_CAUSES_EDS_PROGEROID_TYPE	18	-0.541764	-1.43764	0.0708117	0.257764	0.204981	2946	tags=61%, list=24%, signal=47%	SDC2/GPC3/B4GALT7/GPC5/SDC4/GPC1/HSPG2/VCAN/BGN/GPC4/DCN
REACTOME_MEIOSIS	REACTOME_MEIOSIS	72	0.344587	1.3074	0.0710526	0.257955	0.205134	2491	tags=28%, list=20%, signal=22%	LMNB1/RAD51/H2AZ1/H2BC12/BLM/H2BC11/H3C10/CDK4/RAD21/H2BC9/NBN/H2BC3/H2AX/H3-4/RPA3/BRCA1/BRCA2/H2AC4/RAD51C/H2AC14
REACTOME_POST_CHAPERONIN_TUBULIN_FOLDING_PATHWAY	REACTOME_POST_CHAPERONIN_TUBULIN_FOLDING_PATHWAY	20	0.498995	1.44162	0.07109	0.257955	0.205134	3345	tags=50%, list=27%, signal=37%	TUBA4A/TUBA4B/TUBA1C/TUBB3/TUBB4B/TUBA1B/TUBB1/TBCE/ARL2/TUBB6
WP_NRF2_PATHWAY	WP_NRF2_PATHWAY	108	0.311037	1.27011	0.0714286	0.258773	0.205784	1545	tags=24%, list=12%, signal=21%	SLC2A6/SLC6A9/ME1/SLC39A4/SLC5A7/SLC6A8/GCLM/PGD/SLC6A15/TXNRD1/GSTP1/HMOX1/SLC2A3/ABCC4/MAFF/SLC6A14/SLC39A2/G6PD/SLC5A6/TXN/SLC2A1/PRDX1/CBR1/ABCC2/SLC39A8/PPARD
REACTOME_ACTIVATION_OF_MATRIX_METALLOPROTEINASES	REACTOME_ACTIVATION_OF_MATRIX_METALLOPROTEINASES	32	0.448941	1.4642	0.0716049	0.259001	0.205966	390	tags=19%, list=3%, signal=18%	MMP1/MMP9/CTSV/MMP7/PRSS2/MMP15
KEGG_PEROXISOME	KEGG_PEROXISOME	69	-0.383565	-1.35067	0.0720131	0.259385	0.206271	3126	tags=36%, list=25%, signal=27%	PMVK/DECR2/PEX6/MLYCD/PEX3/PECR/ACAA1/PEX19/ABCD3/PEX11B/PEX7/ACSL3/ABCD2/SLC27A2/HMGCL/CRAT/PEX12/ACOX3/HSD17B4/DDO/ECI2/ACOX2/PEX11A/CROT/EPHX2
KEGG_ONE_CARBON_POOL_BY_FOLATE	KEGG_ONE_CARBON_POOL_BY_FOLATE	14	0.569842	1.49021	0.072093	0.259385	0.206271	1302	tags=36%, list=10%, signal=32%	MTHFD2/TYMS/SHMT2/DHFR/MTHFD1
REACTOME_MISMATCH_REPAIR	REACTOME_MISMATCH_REPAIR	14	0.570129	1.49096	0.072093	0.259385	0.206271	2406	tags=57%, list=19%, signal=46%	EXO1/PCNA/MSH2/MSH6/POLD1/POLD2/RPA3/LIG1
KEGG_HISTIDINE_METABOLISM	KEGG_HISTIDINE_METABOLISM	24	-0.494888	-1.42384	0.0721649	0.259385	0.206271	1806	tags=38%, list=15%, signal=32%	ALDH3A2/METTL2B/HDC/LCMT2/HNMT/ASPA/HEMK1/MAOA/MAOB
REACTOME_RRNA_PROCESSING	REACTOME_RRNA_PROCESSING	167	0.284647	1.22818	0.0722892	0.259424	0.206302	3292	tags=30%, list=26%, signal=22%	RPP25/NIP7/BYSL/BOP1/RPL39L/EXOSC4/RPP40/RRP1/PES1/PNO1/DDX21/RBM28/HSD17B10/NOP2/WDR12/MPHOSPH6/RRP7A/PWP2/EMG1/EXOSC9/EBNA1BP2/GAR1/UTP11/RRP9/EXOSC2/TEX10/RPP38/EXOSC5/DDX49/NOP10/WDR43/NOL12/SNU13/FBL/BUD23/RPS21/RPL8/PDCD11/RPP30/UTP18/NHP2/NOL11/IMP4/UTP6/TSR1/RPL18A/RPS8/NAT10/RPS19/DDX47
REACTOME_RUNX2_REGULATES_OSTEOBLAST_DIFFERENTIATION	REACTOME_RUNX2_REGULATES_OSTEOBLAST_DIFFERENTIATION	20	-0.52652	-1.42999	0.0724138	0.259464	0.206333	2660	tags=50%, list=21%, signal=39%	HES1/RB1/MAPK3/SATB2/HEY2/RUNX2/HEY1/COL1A1/GLI3/AR
WP_OXIDATION_BY_CYTOCHROME_P450	WP_OXIDATION_BY_CYTOCHROME_P450	50	-0.413219	-1.37789	0.0731707	0.261766	0.208164	3008	tags=38%, list=24%, signal=29%	CYP3A4/CYP26B1/CYP2E1/CYP2C8/CYP46A1/CYP2A7/CYP20A1/CYP2A13/CYP4A22/CYP1A1/CYP2A6/CYB5R1/CYB5A/CYP4F11/CYP7A1/CYP26A1/CYP4F12/CYP4F8/CYP4B1
REACTOME_CRISTAE_FORMATION	REACTOME_CRISTAE_FORMATION	26	0.456221	1.42025	0.0743405	0.265535	0.211161	4578	tags=65%, list=37%, signal=41%	CHCHD3/APOO/ATP5MC3/ATP5MF/ATP5F1B/ATP5F1C/SAMM50/ATP5MC1/ATP5PF/TMEM11/ATP5PD/ATP5F1E/IMMT/MTX1/APOOL/HSPA9/ATP5PB
REACTOME_CD28_DEPENDENT_VAV1_PATHWAY	REACTOME_CD28_DEPENDENT_VAV1_PATHWAY	12	0.598587	1.46965	0.0752427	0.266614	0.21202	4584	tags=75%, list=37%, signal=47%	LCK/CD86/CD28/PAK1/GRB2/CD80/VAV1/FYN/PAK2
REACTOME_PURINE_SALVAGE	REACTOME_PURINE_SALVAGE	12	0.601546	1.47692	0.0752427	0.266614	0.21202	1398	tags=50%, list=11%, signal=44%	PNP/GMPR/APRT/DCK/ADA/HPRT1
REACTOME_RESPONSE_TO_METAL_IONS	REACTOME_RESPONSE_TO_METAL_IONS	12	0.601799	1.47754	0.0752427	0.266614	0.21202	2293	tags=67%, list=18%, signal=54%	MT1H/MT2A/MT1X/MT1F/MT4/MT3/MT1E/MT1G
REACTOME_TRAFFICKING_AND_PROCESSING_OF_ENDOSOMAL_TLR	REACTOME_TRAFFICKING_AND_PROCESSING_OF_ENDOSOMAL_TLR	12	0.602041	1.47813	0.0752427	0.266614	0.21202	1356	tags=50%, list=11%, signal=45%	CTSV/TLR8/CTSS/LGMN/CTSL/UNC93B1
REACTOME_A_TETRASACCHARIDE_LINKER_SEQUENCE_IS_REQUIRED_FOR_GAG_SYNTHESIS	REACTOME_A_TETRASACCHARIDE_LINKER_SEQUENCE_IS_REQUIRED_FOR_GAG_SYNTHESIS	22	-0.508171	-1.40779	0.0753065	0.266614	0.21202	2946	tags=59%, list=24%, signal=45%	SDC2/XYLT1/GPC3/B4GALT7/GPC5/XYLT2/SDC4/GPC1/HSPG2/VCAN/BGN/GPC4/DCN
PID_HEDGEHOG_2PATHWAY	PID_HEDGEHOG_2PATHWAY	19	-0.532185	-1.43634	0.0753425	0.266614	0.21202	1890	tags=37%, list=15%, signal=31%	PIK3R1/GAS1/TGFB2/SHH/HHAT/PTHLH/LRP2
PID_NFAT_TFPATHWAY	PID_NFAT_TFPATHWAY	43	0.399639	1.39253	0.0763158	0.269197	0.214073	2066	tags=37%, list=17%, signal=31%	FOSL1/CXCL8/CTLA4/IL2RA/E2F1/IFNG/CD40LG/CDK4/TBX21/EGR4/PRKCQ/TNF/ITCH/PTGS2/EGR2/FASLG
WP_MIRNAS_INVOLVED_IN_DNA_DAMAGE_RESPONSE	WP_MIRNAS_INVOLVED_IN_DNA_DAMAGE_RESPONSE	15	0.546515	1.46757	0.0763889	0.269197	0.214073	454	tags=27%, list=4%, signal=26%	CDC25A/CCNE1/MYC/E2F1
REACTOME_B_WICH_COMPLEX_POSITIVELY_REGULATES_RRNA_EXPRESSION	REACTOME_B_WICH_COMPLEX_POSITIVELY_REGULATES_RRNA_EXPRESSION	49	0.386511	1.367	0.0765172	0.269197	0.214073	1625	tags=24%, list=13%, signal=21%	H2AZ1/H2BC12/H2BC11/H3C10/POLR2F/DDX21/CD3EAP/H2BC9/POLR2K/DEK/H2BC3/H2AX
REACTOME_REMOVAL_OF_THE_FLAP_INTERMEDIATE_FROM_THE_C_STRAND	REACTOME_REMOVAL_OF_THE_FLAP_INTERMEDIATE_FROM_THE_C_STRAND	11	0.621328	1.48118	0.0765432	0.269197	0.214073	1902	tags=55%, list=15%, signal=46%	FEN1/PCNA/DNA2/POLD1/POLD2/RPA3
KEGG_ALPHA_LINOLENIC_ACID_METABOLISM	KEGG_ALPHA_LINOLENIC_ACID_METABOLISM	13	0.582942	1.48441	0.0767442	0.269489	0.214305	347	tags=23%, list=3%, signal=22%	FADS2/PLA2G2D/PLA2G2A
WP_BMP_SIGNALING_PATHWAY_IN_EYELID_DEVELOPMENT	WP_BMP_SIGNALING_PATHWAY_IN_EYELID_DEVELOPMENT	19	-0.52821	-1.42561	0.0770548	0.269761	0.214522	767	tags=42%, list=6%, signal=40%	FGFR2/SMAD1/MAPK3/SHH/MAP3K1/INHBB/DKK2/BMP4
WP_TRANSCRIPTION_FACTOR_REGULATION_IN_ADIPOGENESIS	WP_TRANSCRIPTION_FACTOR_REGULATION_IN_ADIPOGENESIS	22	-0.503617	-1.39517	0.0770578	0.269761	0.214522	1960	tags=41%, list=16%, signal=35%	NR3C1/IRS2/INSR/NRIP1/FOXO1/PPARG/LEP/IRS1/ADIPOQ
REACTOME_SYNTHESIS_OF_SUBSTRATES_IN_N_GLYCAN_BIOSYTHESIS	REACTOME_SYNTHESIS_OF_SUBSTRATES_IN_N_GLYCAN_BIOSYTHESIS	48	0.384461	1.35145	0.0773333	0.270312	0.21496	2909	tags=40%, list=23%, signal=30%	MVD/NPL/ST8SIA1/RENBP/CMAS/GMDS/NEU2/GFPT1/ST3GAL4/DPM1/NANS/GNE/CTSA/ST6GALNAC4/TSTA3/PMM2/NAGK/SRD5A3/ST8SIA2
WP_LEPTIN_INSULIN_OVERLAP	WP_LEPTIN_INSULIN_OVERLAP	17	-0.543866	-1.42586	0.0782609	0.272768	0.216914	1927	tags=35%, list=15%, signal=30%	IRS2/INSR/LEPR/SOCS2/LEP/IRS1
WP_MICRORNAS_IN_CARDIOMYOCYTE_HYPERTROPHY	WP_MICRORNAS_IN_CARDIOMYOCYTE_HYPERTROPHY	80	-0.372726	-1.35062	0.0782748	0.272768	0.216914	3229	tags=34%, list=26%, signal=25%	NPPB/MAP2K5/CISH/CDK9/MYLK/MYLK3/FGFR2/HDAC5/PPP3CB/FZD1/PPP3CA/MAPK3/MAP2K4/HDAC4/CTNNB1/FZD2/NFATC4/PIK3R1/HDAC7/WNT5A/PRKG1/FGF2/IGF1R/IKBKB/IL6ST/CTF1/IGF1
REACTOME_TRANSLESION_SYNTHESIS_BY_POLK	REACTOME_TRANSLESION_SYNTHESIS_BY_POLK	15	0.540552	1.45156	0.0787037	0.273622	0.217592	2517	tags=40%, list=20%, signal=32%	RFC4/PCNA/RFC2/RFC3/RPA3/RFC5
ST_TUMOR_NECROSIS_FACTOR_PATHWAY	ST_TUMOR_NECROSIS_FACTOR_PATHWAY	29	0.452442	1.4395	0.0787589	0.273622	0.217592	3191	tags=41%, list=26%, signal=31%	BIRC3/NFKBIB/TNFAIP3/NFKBIE/TNF/FADD/TRAF2/TNFRSF1B/NFKBIA/AGFG1/CASP3/TONSL
BIOCARTA_SODD_PATHWAY	BIOCARTA_SODD_PATHWAY	10	0.641502	1.49847	0.0793269	0.275177	0.218829	2079	tags=50%, list=17%, signal=42%	BIRC3/TNF/FADD/TRAF2/TNFRSF1B
REACTOME_NUCLEOTIDE_BINDING_DOMAIN_LEUCINE_RICH_REPEAT_CONTAINING_RECEPTOR_NLR_SIGNALING_PATHWAYS	REACTOME_NUCLEOTIDE_BINDING_DOMAIN_LEUCINE_RICH_REPEAT_CONTAINING_RECEPTOR_NLR_SIGNALING_PATHWAYS	50	0.378761	1.34829	0.0801034	0.277449	0.220636	3061	tags=42%, list=25%, signal=32%	RIPK2/BIRC3/IRAK1/AIM2/TXN/MAPK13/PSTPIP1/TNFAIP3/MEFV/P2RX7/ITCH/CARD9/CASP1/CASP2/UBE2N/CHUK/MAPK12/PANX1/MAPK14/HSP90AB1/NOD2
REACTOME_G_ALPHA_I_SIGNALLING_EVENTS	REACTOME_G_ALPHA_I_SIGNALLING_EVENTS	326	0.249655	1.16385	0.0807692	0.279301	0.222108	1976	tags=21%, list=16%, signal=18%	NMU/CXCL10/CXCL13/CXCL11/CXCL9/CXCL3/CCL20/GABBR2/CXCL8/CCL5/LRP8/CXCR6/GPSM2/CCR1/KPNA2/CCL4/CCR8/SSTR1/CCR7/LRP12/ADCY8/APOA2/RLBP1/FPR3/PRKX/GAL/GPR18/HTR1B/PPP1CA/ABCA4/AKR1B10/GPR183/RDH16/CCR5/CHRM4/GPR17/CXCL5/S1PR5/CXCL1/MYO7A/S1PR4/GNGT1/TAS2R7/CCL16/PRKCQ/RGS20/RDH8/CCL13/RGS19/GNAT2/CDK5/PMCH/MTNR1A/PYY/RGS1/APOC3/CXCR4/APOE/RBP1/RGS16/SSTR5/OPN3/PDE4B/LPAR3/PNLIP/GNG5/CX3CL1/PDE1C
REACTOME_ROS_AND_RNS_PRODUCTION_IN_PHAGOCYTES	REACTOME_ROS_AND_RNS_PRODUCTION_IN_PHAGOCYTES	30	0.444839	1.42824	0.0808824	0.279301	0.222108	1908	tags=30%, list=15%, signal=25%	CYBA/NCF2/ATP6V0A4/NCF4/RAC2/ATP6V0B/ATP6V1F/ATP6V1B1/CYBB
PID_ERBB4_PATHWAY	PID_ERBB4_PATHWAY	36	-0.435511	-1.36664	0.0810373	0.279414	0.222198	2288	tags=25%, list=18%, signal=20%	NCOR1/MAPK3/PIK3R1/STAT5A/WWP1/NEDD4/PRLR/LRIG1/ERBB4
REACTOME_GLUCAGON_LIKE_PEPTIDE_1_GLP1_REGULATES_INSULIN_SECRETION	REACTOME_GLUCAGON_LIKE_PEPTIDE_1_GLP1_REGULATES_INSULIN_SECRETION	36	-0.434959	-1.36491	0.082658	0.284573	0.226301	1093	tags=19%, list=9%, signal=18%	KCNS3/RAPGEF3/PRKAR2B/GNG12/RAPGEF4/GNG11/ITPR1
BIOCARTA_P27_PATHWAY	BIOCARTA_P27_PATHWAY	13	0.572428	1.45764	0.0837209	0.287042	0.228265	1665	tags=46%, list=13%, signal=40%	CCNE1/CKS1B/SKP2/E2F1/TFDP1/RBX1
WP_PURINE_METABOLISM	WP_PURINE_METABOLISM	13	0.57093	1.45382	0.0837209	0.287042	0.228265	2933	tags=54%, list=24%, signal=41%	PNP/APRT/ADA/HPRT1/ADSL/XDH/DGUOK
KEGG_BUTANOATE_METABOLISM	KEGG_BUTANOATE_METABOLISM	32	-0.44287	-1.34275	0.0837521	0.287042	0.228265	2067	tags=47%, list=17%, signal=39%	HADHA/ALDH2/ACAT1/ALDH9A1/ACSM3/PDHB/OXCT2/ACADS/ALDH3A2/GAD1/HMGCL/BDH2/ACSM5/ABAT/HMGCS2
REACTOME_NOTCH3_INTRACELLULAR_DOMAIN_REGULATES_TRANSCRIPTION	REACTOME_NOTCH3_INTRACELLULAR_DOMAIN_REGULATES_TRANSCRIPTION	23	0.470995	1.42002	0.0841121	0.287659	0.228755	315	tags=13%, list=3%, signal=13%	DLGAP5/FABP7/STAT1
REACTOME_POST_TRANSLATIONAL_MODIFICATION_SYNTHESIS_OF_GPI_ANCHORED_PROTEINS	REACTOME_POST_TRANSLATIONAL_MODIFICATION_SYNTHESIS_OF_GPI_ANCHORED_PROTEINS	59	0.358117	1.3127	0.0841837	0.287659	0.228755	880	tags=17%, list=7%, signal=16%	MSLN/ART3/LY6E/LY6D/VNN2/PSCA/LYPD1/CD52/ULBP2/VNN1
PID_AP1_PATHWAY	PID_AP1_PATHWAY	69	0.346714	1.31404	0.084399	0.287773	0.228845	1017	tags=17%, list=8%, signal=16%	MMP1/CDK1/FOSL1/MMP9/CXCL8/CCL2/MYC/CDKN2A/IFNG/MT2A/ACTA1/ATF3
WP_APOPTOSIS_MODULATION_AND_SIGNALING	WP_APOPTOSIS_MODULATION_AND_SIGNALING	83	0.32001	1.2472	0.0844687	0.287773	0.228845	2391	tags=28%, list=19%, signal=23%	BCL2A1/IL1R2/BIRC5/BIRC3/CDKN2A/IRAK1/CYCS/BAK1/BID/BNIP3/PTRH2/FADD/CASP10/AIFM1/CASP1/BIRC7/HRK/FASLG/TNFRSF1B/NFKBIA/BCL2L11/PMAIP1/CASP2
WP_NRF2ARE_REGULATION	WP_NRF2ARE_REGULATION	21	0.483165	1.41967	0.0847059	0.288151	0.229146	3051	tags=57%, list=25%, signal=43%	CEBPB/GCLM/HMOX1/RBX1/EPHB2/SLC7A11/YES1/PRKCA/GSK3B/NQO1/AIMP2/SRC
REACTOME_FORMATION_OF_THE_BETA_CATENIN_TCF_TRANSACTIVATING_COMPLEX	REACTOME_FORMATION_OF_THE_BETA_CATENIN_TCF_TRANSACTIVATING_COMPLEX	48	0.378095	1.32908	0.0853333	0.289854	0.230501	2597	tags=33%, list=21%, signal=26%	H2AZ1/MYC/H2BC12/H2BC11/H3C10/RUNX3/RUVBL1/TLE1/H2BC9/H2BC3/H2AX/H3-4/H2AC4/H2AC14/CDC73/SMARCA4
REACTOME_BASIGIN_INTERACTIONS	REACTOME_BASIGIN_INTERACTIONS	25	0.459758	1.40947	0.0855107	0.290026	0.230637	1593	tags=28%, list=13%, signal=24%	MMP1/SLC7A5/L1CAM/ATP1B3/SLC16A3/SLC16A1/SLC7A7
REACTOME_TRANSCRIPTIONAL_REGULATION_BY_VENTX	REACTOME_TRANSCRIPTIONAL_REGULATION_BY_VENTX	30	0.438675	1.40845	0.0857843	0.290523	0.231032	511	tags=13%, list=4%, signal=13%	UBE2C/UBE2S/CDKN2A/CEBPB
KEGG_OLFACTORY_TRANSDUCTION	KEGG_OLFACTORY_TRANSDUCTION	63	0.347881	1.2913	0.0869565	0.294057	0.233843	3099	tags=33%, list=25%, signal=25%	CALML5/OR2W1/PRKX/OR2F1/OR2J2/OR10H2/ARRB2/CLCA4/OR1A2/OR1E1/PDE1C/OR11A1/OR2F2/OR6A2/PRKACB/OR7C1/OR2J3/OR2B6/PRKACG/CLCA1/OR12D2
KEGG_FATTY_ACID_METABOLISM	KEGG_FATTY_ACID_METABOLISM	39	-0.421558	-1.34943	0.0875796	0.295727	0.235171	1940	tags=51%, list=16%, signal=43%	ACADM/ADH1A/ACSL5/CYP4A11/HADHA/ALDH2/ACAT1/ALDH9A1/ACAA1/ACADS/CYP4A22/ACADVL/ALDH3A2/ACSL3/ACADL/ACOX3/ADH1C/ECI2/ACADSB/ADH1B
REACTOME_DUAL_INCISION_IN_GG_NER	REACTOME_DUAL_INCISION_IN_GG_NER	38	0.405869	1.36929	0.088	0.296708	0.235951	2591	tags=42%, list=21%, signal=33%	RFC4/PCNA/POLE2/RFC2/POLD1/ERCC4/RFC3/PARP1/RBX1/POLD2/POLE3/RPA3/DDB1/CHD1L/RFC5/PARP2
WP_SIMPLIFIED_DEPICTION_OF_MYD88_DISTINCT_INPUTOUTPUT_PATHWAY	WP_SIMPLIFIED_DEPICTION_OF_MYD88_DISTINCT_INPUTOUTPUT_PATHWAY	14	0.551235	1.44155	0.0883721	0.297524	0.2366	3176	tags=57%, list=26%, signal=43%	TLR8/IRAK1/TLR1/TLR2/UBE2N/TLR6/IL1A/MYD88
WP_PATHWAYS_REGULATING_HIPPO_SIGNALING	WP_PATHWAYS_REGULATING_HIPPO_SIGNALING	94	-0.352866	-1.3096	0.0885496	0.297683	0.236726	2866	tags=32%, list=23%, signal=25%	TCF7L2/PRKCD/PLCB1/PRKAG2/FGFR2/PRKAA1/TEAD1/CDH6/GNAQ/CDH7/CTNNB1/GNAL/SMAD3/PRKAA2/TEK/PRKAB1/KDR/INSR/FLT3/PRKCZ/NGFR/FGFR3/CDH5/CDH13/PRKAR2B/CDH11/IGF1R/PDGFRB/NTRK2/MST1
